# Supplementary material for: 4,8-Dimethyl­pyrano[2,3-a]carbazol-2(11H)-one
Source: Acta Crystallogr Sect E Struct Rep Online. 2009 Mar 25;65(Pt 4):o830. doi: 10.1107/S1600536809009854 (PMC2968986; doi:10.1107/S1600536809009854)
Supplement: Supplementary file 2 [file e-65-0o830-Isup2.hkl]

#
# h,k,l, Fc-squared, Fo-squared, sigma(Fo-squared) and status flag
#
data_I
_shelx_title ' phc-eaa in C 2/c C17H13NO2  Z=8'
_shelx_refln_list_code          4
_shelx_F_calc_maximum      175.15
_exptl_crystal_F_000      1104.00
_reflns_d_resolution_high  0.7888
 
loop_
 _symmetry_equiv_pos_as_xyz
 'x, y, z'
 '-x, y, -z+1/2'
 'x+1/2, y+1/2, z'
 '-x+1/2, y+1/2, -z+1/2'
 '-x, -y, -z'
 'x, -y, z-1/2'
 '-x+1/2, -y+1/2, -z'
 'x+1/2, -y+1/2, z-1/2'
 
_cell_length_a    26.8502
_cell_length_b     6.8202
_cell_length_c    15.8265
_cell_angle_alpha  90.000
_cell_angle_beta  115.531
_cell_angle_gamma  90.000
 
_shelx_F_squared_multiplier     1.000
 
loop_
 _refln_index_h
 _refln_index_k
 _refln_index_l
 _refln_F_squared_calc
 _refln_F_squared_meas
 _refln_F_squared_sigma
 _refln_observed_status
   4   0   0    14701.42    13581.77    470.61 o
   6   0   0      104.99      106.04      3.20 o
   8   0   0     1825.92     1609.21     19.94 o
  10   0   0        1.29        1.53      1.25 o
  12   0   0      407.45      403.41      8.93 o
  14   0   0     1563.18     1766.26     22.45 o
  16   0   0       55.22       53.87      5.90 o
  18   0   0      376.03      377.10     15.31 o
  20   0   0        7.19        9.10      2.02 o
  22   0   0      383.41      303.14      4.59 o
  24   0   0       11.39       11.27      1.90 o
  26   0   0       81.96       92.93      3.10 o
  28   0   0       36.49       39.91      3.10 o
  30   0   0       56.15       72.97      2.85 o
   1   1   0      112.55      121.20      2.91 o
   3   1   0        3.40        1.81      1.45 o
   5   1   0     1495.11     1463.80     11.72 o
   7   1   0     7031.70     6912.95     11.80 o
   9   1   0     2005.50     2224.95     53.23 o
  11   1   0     7988.23     8591.83     56.27 o
  13   1   0        0.84        4.59      2.16 o
  15   1   0       29.95       34.94      3.75 o
  17   1   0      302.16      303.05      7.05 o
  19   1   0     1073.84     1059.50      6.43 o
  21   1   0     2696.11     2465.35     13.97 o
  23   1   0       29.72       28.57      1.71 o
  25   1   0       89.55       83.08      2.08 o
  27   1   0       10.98        9.28      1.83 o
  29   1   0       10.86       15.66      1.67 o
   0   2   0    17128.88    14921.55     47.54 o
   2   2   0      389.38      308.75      7.71 o
   4   2   0     1966.05     2052.32     27.51 o
   6   2   0      956.94     1063.90      8.71 o
   8   2   0     1326.49     1283.39     10.47 o
  10   2   0     5913.83     6329.63     53.02 o
  12   2   0      113.02      104.10      3.27 o
  14   2   0      700.26      740.54      8.79 o
  16   2   0       25.03       14.22      6.21 o
  18   2   0     2376.59     2468.69     60.67 o
  20   2   0      907.37      885.70      6.14 o
  22   2   0       68.57       58.20      2.04 o
  24   2   0       19.75       26.16      1.44 o
  26   2   0       16.20       10.04      1.93 o
  28   2   0       30.91       30.50      2.63 o
   1   3   0      895.26      962.52     12.40 o
   3   3   0     2448.55     2577.86     32.74 o
   5   3   0      230.65      209.41      8.34 o
   7   3   0      869.24      981.22     14.19 o
   9   3   0      400.34      504.45     14.02 o
  11   3   0      826.81      767.52     12.17 o
  13   3   0      186.57      182.35      5.74 o
  15   3   0        0.28       -3.01      6.52 o
  17   3   0      245.70      258.68      4.52 o
  19   3   0       36.92       29.58      3.41 o
  21   3   0       11.91        9.82      2.04 o
  23   3   0        0.36        1.90      2.09 o
  25   3   0        0.39        1.83      1.83 o
  27   3   0       71.09       83.50      2.12 o
   0   4   0      377.87      262.14     10.05 o
   2   4   0     1258.88     1339.68     22.73 o
   4   4   0       93.81      106.83      7.84 o
   6   4   0      880.53      972.58     21.94 o
   8   4   0      686.08      723.22     20.33 o
  10   4   0      446.34      489.39     18.07 o
  12   4   0       53.30       52.04      9.76 o
  14   4   0      405.11      359.81      5.14 o
  16   4   0       66.51       74.16      2.70 o
  18   4   0      906.18      901.28      9.71 o
  20   4   0      501.84      432.74      6.48 o
  22   4   0       17.44       16.86      3.25 o
  24   4   0       36.64       42.16      2.22 o
  26   4   0        3.26        2.48      1.26 o
   3   5   0       24.94       41.59      7.31 o
   5   5   0      179.66      210.75     12.30 o
   9   5   0      778.52      777.65     14.20 o
  11   5   0      242.72      208.33      5.03 o
  13   5   0     1254.25     1108.91     18.31 o
  15   5   0        6.94        9.76      1.86 o
  17   5   0     1168.39     1125.43     12.24 o
  19   5   0      617.76      617.94      7.23 o
  21   5   0        8.14       11.79      3.13 o
  23   5   0       26.13       26.67      1.57 o
  25   5   0        1.28        0.38      1.34 o
   0   6   0     2117.83     2025.55     71.87 o
   2   6   0     1604.16     1536.84     14.79 o
   4   6   0      801.92      767.97      7.14 o
   6   6   0       22.37       20.13      1.88 o
   8   6   0      272.04      257.17      3.29 o
  10   6   0       26.61       29.79      2.81 o
  12   6   0        2.22        1.71      1.96 o
  14   6   0       35.65       32.21      2.24 o
  16   6   0       23.07       19.64      2.95 o
  18   6   0        1.29        0.89      1.90 o
  20   6   0       47.95       53.92      3.04 o
   1   7   0        3.87        1.15      1.91 o
   3   7   0        1.44        3.26      1.91 o
   5   7   0        0.00       -0.84      2.16 o
   7   7   0      129.61      123.75      5.04 o
   9   7   0      148.91      147.55      3.84 o
  11   7   0        0.68        2.80      1.92 o
  13   7   0       31.06       31.54      2.21 o
  15   7   0       48.02       55.30      5.31 o
   4   8   0       43.41       50.51      2.99 o
   6   8   0       51.69       62.61      2.02 o
   8   8   0       15.97       13.70      1.43 o
  10   8   0       21.87       28.18      2.03 o
 -31   1   1       54.88       69.00      2.44 o
 -29   1   1        5.13        3.78      1.60 o
 -27   1   1        0.38        1.16      1.27 o
 -25   1   1        2.99        3.57      1.35 o
 -23   1   1      124.18      123.29      2.61 o
 -21   1   1      153.61      147.41      3.02 o
 -19   1   1      410.93      385.73     11.63 o
 -17   1   1      146.55      160.46      4.96 o
 -15   1   1       73.52       46.67      4.14 o
 -13   1   1     4285.82     5175.81     22.05 o
 -11   1   1     2596.47     2634.19     24.42 o
  -9   1   1       14.24        9.97      2.00 o
  -7   1   1      151.13      147.98      3.75 o
  -5   1   1     1139.08     1130.93     10.46 o
  -3   1   1      977.64      855.95      8.56 o
  -1   1   1    15127.50    13742.19    131.43 o
   3   1   1      921.22      901.63      6.11 o
   5   1   1     5433.38     5246.30     29.77 o
   7   1   1      623.09      608.91      6.23 o
   9   1   1     1868.81     1834.78     10.03 o
  11   1   1       70.02       77.97      3.66 o
  13   1   1      615.26      706.77     11.81 o
  15   1   1      504.69      530.30     12.12 o
  17   1   1       31.33       33.57      4.75 o
  19   1   1     1707.53     1629.38      9.91 o
  21   1   1      140.06      124.11      2.59 o
  23   1   1      223.64      203.98      2.97 o
  25   1   1        5.19        2.42      1.96 o
  27   1   1        0.19       -0.99      1.84 o
  29   1   1        0.02        2.13      1.75 o
 -30   2   1        3.39        3.64      1.66 o
 -28   2   1        4.67        2.73      1.53 o
 -26   2   1        0.27        0.94      1.21 o
 -24   2   1      203.03      177.98      3.37 o
 -22   2   1      738.66      736.12      5.92 o
 -20   2   1     1357.33     1236.04      7.07 o
 -18   2   1      516.68      533.42     12.14 o
 -16   2   1       79.46       92.87      5.18 o
 -14   2   1      261.74      264.62      4.92 o
 -12   2   1      443.40      455.67      9.11 o
 -10   2   1      375.86      339.50      5.23 o
  -8   2   1     1232.53     1205.98     11.80 o
  -6   2   1      461.99      512.60      6.09 o
  -4   2   1     3553.41     3365.04     16.06 o
  -2   2   1     3840.01     3913.01     11.25 o
   0   2   1     2652.21     2605.53     20.93 o
   2   2   1      825.96      798.51     15.35 o
   4   2   1       55.36       81.39      2.61 o
   6   2   1      358.25      391.23      4.74 o
   8   2   1     5894.00     6317.84     24.24 o
  10   2   1     1492.40     1581.21     21.66 o
  12   2   1     1340.08     1265.70     15.19 o
  14   2   1       44.16       49.43      4.84 o
  16   2   1       38.45       34.14      6.36 o
  18   2   1        1.93        2.06      1.52 o
  20   2   1       29.39       25.79      1.73 o
  22   2   1      874.29      855.20     10.49 o
  24   2   1      119.13      117.69      4.28 o
  26   2   1        0.10        0.91      1.66 o
  28   2   1        4.06        3.45      1.81 o
 -29   3   1        5.14        5.75      1.62 o
 -27   3   1       17.85       20.27      1.79 o
 -25   3   1        5.88        7.32      2.04 o
 -23   3   1       21.94       16.58      2.05 o
 -21   3   1        5.18        3.32      2.46 o
 -19   3   1        0.03        0.42      1.98 o
 -17   3   1        7.16        6.33      2.10 o
 -15   3   1        4.16        6.45      7.10 o
 -13   3   1      182.07      198.54      4.95 o
 -11   3   1      612.86      601.46     12.33 o
  -9   3   1        3.23        1.11      2.29 o
  -7   3   1     2423.10     2570.90     26.83 o
  -5   3   1       19.11       14.81      1.53 o
  -3   3   1     3592.08     3788.32     20.47 o
  -1   3   1       85.49       97.70      2.69 o
   1   3   1     2238.66     2409.13     23.52 o
   3   3   1      410.11      442.34     27.86 o
   5   3   1      254.32      234.59      7.81 o
   7   3   1      107.93      137.22     12.57 o
   9   3   1      100.73       83.02      4.68 o
  11   3   1       21.72        8.03      3.17 o
  13   3   1      290.94      277.93     13.25 o
  15   3   1       58.54       54.03      7.50 o
  17   3   1      105.16       89.32      2.43 o
  19   3   1      124.32      126.09      3.51 o
  21   3   1        0.68        0.64      2.18 o
  23   3   1       35.34       40.78      2.80 o
  25   3   1      122.75      130.15      3.40 o
  27   3   1        0.00        1.49      1.59 o
 -26   4   1       21.14       27.06      1.79 o
 -24   4   1        0.77        1.49      2.71 o
 -22   4   1       26.65       30.06      3.79 o
 -20   4   1      183.74      189.04      4.44 o
 -18   4   1      902.44      864.04      9.60 o
 -16   4   1      116.03      119.26      3.57 o
 -14   4   1       89.18       73.74      3.56 o
 -12   4   1       11.39       10.89      8.37 o
 -10   4   1      237.97      269.86     11.31 o
  -8   4   1      592.60      604.97     20.55 o
  -6   4   1       77.68       69.33      7.11 o
  -4   4   1      104.65      126.20      6.11 o
  -2   4   1      236.94      240.11     10.27 o
   0   4   1       25.01       39.40      5.44 o
   2   4   1        1.03       -2.20      4.21 o
   4   4   1     1498.13     1869.73     28.86 o
   6   4   1     3310.83     3617.24     42.24 o
   8   4   1     1114.35     1203.29     26.16 o
  10   4   1      497.92      527.92     18.46 o
  12   4   1      172.94      184.09      6.71 o
  14   4   1        4.75        4.76      2.02 o
  16   4   1      284.63      235.45      4.34 o
  18   4   1      129.65      122.99      3.26 o
  20   4   1       32.12       34.51      3.53 o
  22   4   1        0.00        0.99      1.81 o
  24   4   1       10.14       11.07      1.73 o
 -25   5   1        4.45        5.93      1.76 o
 -23   5   1       33.44       30.23      3.07 o
 -21   5   1       16.34       19.90      3.43 o
 -19   5   1      559.10      524.24      6.87 o
 -17   5   1      491.97      468.88      5.77 o
 -15   5   1       58.55       34.75      2.37 o
 -13   5   1      811.59      684.54      8.20 o
 -11   5   1        6.71        6.83      2.58 o
  -9   5   1        4.31        4.80      2.10 o
  -7   5   1      211.12      198.54     12.29 o
  -5   5   1      522.87      556.99     18.17 o
   3   5   1      209.24      209.19     12.05 o
   5   5   1       26.72       31.14     10.58 o
   7   5   1      130.43      121.09      8.20 o
   9   5   1        0.51       -2.05      2.05 o
  11   5   1       81.31       86.64      2.66 o
  13   5   1        8.27        7.69      2.26 o
  15   5   1      250.14      251.51      4.38 o
  17   5   1      178.54      193.63      3.83 o
  19   5   1       45.45       47.63      3.23 o
  21   5   1       60.85       76.92      2.33 o
  23   5   1       11.77       10.00      2.11 o
 -22   6   1       22.29       22.54      2.01 o
 -20   6   1        0.87        1.03      2.35 o
 -18   6   1        4.28        4.48      1.92 o
 -16   6   1        8.17        5.94      1.85 o
 -14   6   1        1.75        0.36      1.83 o
 -12   6   1       62.59       60.85      2.29 o
 -10   6   1       13.97       12.65      2.12 o
  -8   6   1      147.86      141.53      5.47 o
  -6   6   1      102.44       84.81      3.14 o
  -4   6   1      851.47      800.19     10.56 o
  -2   6   1      403.18      384.96      4.52 o
   0   6   1     1295.48     1181.77     11.14 o
   2   6   1     1870.20     1796.49     10.77 o
   4   6   1      120.09      128.51      4.14 o
   6   6   1       46.72       50.24      2.14 o
   8   6   1       99.49       96.52      2.51 o
  10   6   1       28.67       24.39      2.28 o
  12   6   1       94.83       87.92      2.93 o
  14   6   1       51.62       51.51      2.39 o
  16   6   1       14.80       18.33      1.85 o
  18   6   1        3.63        8.64      2.38 o
  20   6   1        0.23        1.19      2.01 o
 -15   7   1       20.93       22.05      4.17 o
 -13   7   1       32.47       37.57      3.67 o
 -11   7   1       70.80       66.99      2.82 o
  -9   7   1      403.06      400.71      8.55 o
  -7   7   1       30.13       29.70      2.59 o
  -5   7   1      219.97      200.98      6.63 o
  -3   7   1       53.17       47.90      3.38 o
  -1   7   1        4.32        3.21      1.97 o
   1   7   1       16.67       11.81      2.54 o
   3   7   1      133.95      151.07      7.43 o
   5   7   1      317.49      330.88      6.08 o
   7   7   1        2.49        3.88      2.23 o
   9   7   1      122.89      118.26      3.40 o
  11   7   1        3.87        3.11      1.89 o
  13   7   1      144.00      145.92      3.18 o
  15   7   1       76.20       78.41      2.84 o
 -10   8   1        6.68        5.82      1.19 o
  -8   8   1       18.90       23.14      1.61 o
  -6   8   1       12.16       14.76      1.66 o
  -4   8   1        3.86        4.56      2.17 o
   2   8   1       51.97       52.22      3.18 o
   4   8   1       55.90       55.37      3.12 o
   6   8   1        4.12        4.06      2.24 o
   8   8   1        2.33        3.64      1.89 o
  10   8   1       11.18       20.24      1.76 o
 -30   0   2      100.71      127.27      3.91 o
 -28   0   2       56.47       59.38      2.53 o
 -26   0   2      124.49      132.59      4.15 o
 -24   0   2      256.69      231.36      4.11 o
 -22   0   2       69.09       52.45      2.50 o
 -20   0   2      642.10      538.68     20.13 o
 -18   0   2      356.03      330.39     13.91 o
 -16   0   2     2539.42     2354.32     28.95 o
 -14   0   2     6599.77     7807.89    219.62 o
 -12   0   2     3389.41     4056.69     28.99 o
 -10   0   2        3.73        1.46      1.02 o
  -8   0   2     1347.33     1385.02      8.96 o
  -6   0   2    18712.88    18811.46    234.65 o
  -4   0   2     1882.22     1938.10      6.96 o
  -2   0   2      749.18      684.90     12.87 o
   0   0   2    12218.34    11309.90     79.06 o
   2   0   2     2597.60     2525.83     35.18 o
   4   0   2    30676.51    28387.67    193.85 o
   6   0   2      393.84      359.76      6.15 o
   8   0   2     3029.58     2791.14     18.18 o
  10   0   2       71.48       57.05      4.05 o
  12   0   2      706.00      882.19     18.42 o
  14   0   2        0.94        4.76      3.87 o
  16   0   2      130.05      130.53      8.57 o
  18   0   2        0.02        0.07      1.88 o
  20   0   2      571.51      543.96      7.96 o
  22   0   2      297.45      274.46      5.16 o
  24   0   2      117.86      108.25      4.95 o
  26   0   2      180.47      196.81      5.37 o
  28   0   2        9.98        7.88      1.99 o
 -31   1   2       16.25       18.68      2.17 o
 -29   1   2        2.56        3.40      1.36 o
 -27   1   2       18.64       18.35      1.42 o
 -25   1   2      502.83      421.41      3.95 o
 -23   1   2      576.08      510.25      5.28 o
 -21   1   2     1377.92     1302.31      7.97 o
 -19   1   2      506.35      494.85     12.94 o
 -17   1   2      132.38       90.32      4.71 o
 -15   1   2       54.55       84.70      4.99 o
 -13   1   2     3683.49     4018.74     42.60 o
 -11   1   2      543.58      635.02      6.73 o
  -9   1   2     1606.19     1661.16     15.34 o
  -7   1   2      656.58      625.05      4.20 o
  -5   1   2    11427.35    10432.39     22.70 o
  -3   1   2     1014.57     1059.81     15.47 o
   1   1   2     2395.08     2227.46     10.74 o
   3   1   2     6234.74     5559.22     22.52 o
   5   1   2      881.14      893.73      7.25 o
   7   1   2       30.22       15.61      2.29 o
   9   1   2     1159.51     1063.37      9.81 o
  11   1   2      162.39      190.82      5.00 o
  13   1   2      231.10      206.19      8.21 o
  15   1   2      550.48      615.62     15.91 o
  17   1   2     1225.81     1173.06     30.00 o
  19   1   2        1.20        3.46      1.75 o
  21   1   2      195.85      177.51      3.12 o
  23   1   2      123.12      117.11      3.62 o
  25   1   2       10.39        9.64      2.03 o
  27   1   2        0.50        0.73      1.50 o
 -30   2   2        1.00       -0.65      1.91 o
 -28   2   2        0.63        1.96      1.64 o
 -26   2   2      246.71      229.43      2.95 o
 -24   2   2      353.85      344.64      4.13 o
 -22   2   2       42.16       49.77      2.75 o
 -20   2   2      477.31      488.66      5.54 o
 -18   2   2      662.60      726.59     14.72 o
 -16   2   2      235.40      232.33      7.43 o
 -14   2   2      676.82      812.57     11.41 o
 -12   2   2      972.70     1308.11     11.23 o
 -10   2   2     7044.44     7777.62     63.18 o
  -8   2   2      343.62      386.30      6.63 o
  -6   2   2     1859.16     2118.12      9.88 o
  -4   2   2      385.56      390.19      4.46 o
  -2   2   2       14.24        8.37      1.49 o
   0   2   2        0.09        3.08      1.36 o
   2   2   2      541.29      521.27      4.79 o
   4   2   2      991.13      909.83      9.09 o
   6   2   2     5242.21     5799.48     66.32 o
   8   2   2     3853.69     4062.37     24.54 o
  10   2   2      250.83      243.59      7.19 o
  12   2   2     2614.77     2800.66     50.79 o
  14   2   2      314.65      368.85      8.24 o
  16   2   2       21.80       19.39      3.36 o
  18   2   2      102.36       97.79      2.24 o
  20   2   2      355.92      340.81      5.89 o
  22   2   2       26.84       36.66      2.29 o
  24   2   2      187.99      197.83      5.97 o
  26   2   2       55.95       53.73      2.94 o
 -29   3   2        5.71        6.43      1.93 o
 -27   3   2       27.11       27.52      2.01 o
 -25   3   2        0.12        0.39      2.34 o
 -23   3   2       12.29        8.16      2.41 o
 -21   3   2        3.92        3.24      1.86 o
 -19   3   2       12.08        6.67      2.13 o
 -17   3   2        0.74        5.39     12.42 o
 -15   3   2       18.61       31.33      6.49 o
 -13   3   2        3.13        0.57      5.36 o
 -11   3   2      371.41      373.64      9.96 o
  -9   3   2     5636.66     5962.02     22.08 o
  -7   3   2     7628.23     8163.02     38.15 o
  -5   3   2     7411.88     7612.58     42.18 o
  -3   3   2        6.38       14.55      1.72 o
  -1   3   2      553.12      571.25      6.23 o
   1   3   2      153.46      207.97      4.09 o
   3   3   2      328.03      387.42      7.96 o
   5   3   2      875.23     1005.28     10.34 o
   7   3   2       49.89       94.81      5.11 o
   9   3   2     2132.49     2199.91     20.95 o
  11   3   2       58.02       64.42      4.33 o
  13   3   2       26.58       39.17      5.24 o
  15   3   2      110.03       97.66      3.50 o
  17   3   2        0.05        3.05      1.96 o
  19   3   2       85.18       82.08      2.90 o
  21   3   2       32.54       32.57      2.41 o
  23   3   2       72.97       74.21      2.72 o
  25   3   2      107.49      115.35      1.96 o
 -28   4   2        2.30        4.36      1.07 o
 -26   4   2       22.74       25.22      1.84 o
 -24   4   2       36.40       32.62      3.54 o
 -22   4   2       68.09       61.55      2.63 o
 -20   4   2       34.91       38.20      2.64 o
 -18   4   2       20.00       13.69      2.57 o
 -16   4   2      619.92      616.76     15.70 o
 -14   4   2       87.42       87.86      4.90 o
 -12   4   2      704.45      750.88     23.42 o
 -10   4   2      101.58      104.87      7.65 o
  -8   4   2      190.93      211.61      8.08 o
  -6   4   2        0.70        2.54      5.61 o
  -4   4   2      275.40      270.85      5.52 o
  -2   4   2     1127.03     1176.00     17.16 o
   0   4   2        0.99        4.98      2.65 o
   2   4   2      509.90      589.31      9.16 o
   4   4   2      531.08      521.24     16.11 o
   6   4   2      547.20      593.89     18.51 o
   8   4   2      162.72      170.02     12.01 o
  10   4   2      421.77      383.02     11.44 o
  12   4   2      707.86      699.19      6.25 o
  14   4   2        5.61        8.46      2.26 o
  16   4   2       26.17       33.26      3.05 o
  18   4   2       12.40       13.98      2.55 o
  20   4   2        0.43        0.31      2.37 o
  22   4   2       21.76       27.17      2.03 o
  24   4   2        5.36        4.59      1.06 o
 -25   5   2       11.33       13.36      1.55 o
 -23   5   2      110.62      124.92      4.41 o
 -21   5   2        2.12        4.01      2.79 o
 -19   5   2      185.45      173.94      4.51 o
 -17   5   2       91.59       95.09      4.05 o
 -15   5   2       17.26        9.69      2.64 o
 -13   5   2      171.50      149.10      4.61 o
 -11   5   2      568.92      552.24     14.59 o
  -9   5   2       74.19       67.29      3.28 o
  -7   5   2      221.87      230.14     13.35 o
   1   5   2       35.81       39.56      8.40 o
   3   5   2      707.07      723.17     20.53 o
   7   5   2       54.93       56.41      2.25 o
   9   5   2      276.22      267.81      5.91 o
  11   5   2        0.54        1.73      2.06 o
  13   5   2        0.06        0.27      2.05 o
  15   5   2      234.70      200.59      4.00 o
  17   5   2       81.68       74.39      4.53 o
  19   5   2       16.73       19.37      2.20 o
  21   5   2       15.40       14.24      2.71 o
  23   5   2        0.88       -0.02      0.94 o
 -22   6   2        5.20        2.14      1.87 o
 -20   6   2        1.53        2.73      1.76 o
 -18   6   2       37.00       34.39      2.49 o
 -16   6   2      162.81      155.04      5.50 o
 -14   6   2      306.46      291.58      7.01 o
 -12   6   2      131.62      125.45      5.00 o
 -10   6   2        5.52        8.82      2.11 o
  -8   6   2      116.96      112.08      4.11 o
  -6   6   2       25.87       20.53      2.19 o
  -4   6   2      104.34       95.62      2.72 o
  -2   6   2        6.05        2.72      1.72 o
   0   6   2      141.55      116.53      3.43 o
   2   6   2        0.46        1.05      1.77 o
   4   6   2      459.10      421.89      4.59 o
   6   6   2        0.01        3.49      1.81 o
   8   6   2       17.64       21.16      3.09 o
  10   6   2       31.71       33.20      2.46 o
  12   6   2        7.54        5.27      1.89 o
  14   6   2        3.15        0.80      1.72 o
  16   6   2       14.31       15.25      2.08 o
  18   6   2       54.25       54.72      2.05 o
  20   6   2        2.80        3.06      1.55 o
 -17   7   2        0.20        0.68      2.03 o
 -15   7   2       11.01       11.23      2.69 o
 -13   7   2        0.76        0.41      1.80 o
 -11   7   2       88.50       89.01      2.48 o
  -9   7   2       89.57       85.05      3.19 o
  -7   7   2       25.47       17.66      2.37 o
  -5   7   2      115.19      104.78      3.63 o
  -3   7   2       23.10       23.50      2.73 o
  -1   7   2      345.94      347.36      9.31 o
   1   7   2      161.81      168.45      5.82 o
   3   7   2       32.96       34.84      2.63 o
   5   7   2        3.18        3.67      2.02 o
   7   7   2        6.93       10.36      2.13 o
   9   7   2        4.50        4.04      1.97 o
  11   7   2       33.06       36.20      2.32 o
  13   7   2       91.46      103.96      3.76 o
  15   7   2        9.01        8.29      1.73 o
 -12   8   2        7.82        7.88      1.43 o
 -10   8   2        3.93        2.43      1.21 o
  -8   8   2       15.02       12.44      1.51 o
  -6   8   2       38.25       43.41      1.95 o
  -4   8   2        6.30        9.39      2.12 o
   0   8   2        0.82        1.55      2.25 o
   2   8   2        1.91        4.34      2.35 o
   4   8   2        3.05        5.65      2.21 o
   6   8   2        3.64        1.90      2.04 o
   8   8   2       93.99      110.81      3.12 o
 -31   1   3        4.20        3.55      1.35 o
 -29   1   3        8.02        6.03      1.16 o
 -27   1   3        2.85        6.22      1.34 o
 -25   1   3        2.56        8.92      1.34 o
 -23   1   3     1007.95      948.00     10.94 o
 -21   1   3       26.98       28.65      2.38 o
 -19   1   3      862.70      845.78     16.42 o
 -17   1   3      266.03      254.94      8.85 o
 -15   1   3      407.30      394.76      9.26 o
 -13   1   3     2221.48     2838.14     55.05 o
 -11   1   3     2530.03     2816.02     14.65 o
  -9   1   3     1930.84     2139.58     51.87 o
  -7   1   3       90.60       80.49      3.74 o
  -5   1   3     1482.06     1466.36     13.97 o
   1   1   3    14521.89    13912.04     35.36 o
   3   1   3     3740.99     3589.13     33.52 o
   5   1   3     3013.23     3151.89     24.19 o
   7   1   3      313.21      327.77      5.48 o
   9   1   3     2929.09     2918.01     16.98 o
  11   1   3      116.58      129.01      4.97 o
  13   1   3     3469.18     3713.59     26.95 o
  15   1   3      243.95      267.52     10.39 o
  17   1   3       75.52       65.01      2.30 o
  19   1   3       47.25       37.14      2.82 o
  21   1   3      241.54      238.20      3.83 o
  23   1   3       51.81       60.25      2.20 o
  25   1   3        0.10       -0.57      1.71 o
  27   1   3        5.51        5.40      1.83 o
 -30   2   3        3.65        4.96      2.11 o
 -28   2   3       16.27       13.59      1.22 o
 -26   2   3       51.60       45.12      1.57 o
 -24   2   3       88.18       71.52      2.30 o
 -22   2   3      346.50      334.64      9.70 o
 -20   2   3      336.10      364.17      8.81 o
 -18   2   3      600.49      604.36     13.46 o
 -16   2   3        7.04        4.36      4.56 o
 -14   2   3       96.17      117.56      6.34 o
 -12   2   3        6.62       10.35      2.74 o
 -10   2   3     1158.99     1330.87      8.93 o
  -8   2   3       21.98       49.47      2.23 o
  -6   2   3     1729.28     1749.79     19.00 o
  -4   2   3     1212.02     1191.39      7.83 o
  -2   2   3     2460.36     2624.54     12.24 o
   0   2   3     2225.00     2414.83     12.51 o
   2   2   3     1921.73     2187.04     41.65 o
   4   2   3        9.58        8.85      1.22 o
   6   2   3     2724.72     2990.03     22.52 o
   8   2   3      440.08      438.66      9.05 o
  10   2   3      912.84      916.52     13.70 o
  12   2   3      872.68      956.22     15.04 o
  14   2   3       13.80       19.12      5.20 o
  16   2   3       71.64       65.04      3.02 o
  18   2   3       12.34       11.94      1.74 o
  20   2   3      478.64      453.47      6.39 o
  22   2   3        4.41        1.75      1.67 o
  24   2   3      156.13      167.39      5.62 o
  26   2   3        1.27        2.29      1.77 o
 -29   3   3        0.93        2.14      1.36 o
 -27   3   3        1.18        0.59      2.26 o
 -25   3   3       19.35       12.79      4.32 o
 -23   3   3      104.08       88.28      6.41 o
 -21   3   3       38.91       31.67      2.55 o
 -19   3   3       58.19       54.46      2.97 o
 -17   3   3       15.93       25.89      9.50 o
 -15   3   3      314.02      308.74     10.19 o
 -13   3   3       19.31       26.12      5.67 o
 -11   3   3      472.30      545.19      7.06 o
  -9   3   3      339.29      311.69      5.46 o
  -7   3   3      361.71      429.05      6.24 o
  -5   3   3     2490.26     2716.31     21.32 o
  -3   3   3      103.55      129.30      4.44 o
  -1   3   3     1898.05     1936.49     11.44 o
   1   3   3      716.91      857.80      8.22 o
   3   3   3     1826.10     1906.35     18.12 o
   5   3   3      268.21      331.69      5.60 o
   7   3   3       80.50      107.36      5.18 o
   9   3   3       10.72       11.24      3.51 o
  11   3   3      123.56      119.36      5.69 o
  13   3   3        1.08        4.08      2.04 o
  15   3   3       11.54       13.13      2.00 o
  17   3   3      218.44      203.37      5.23 o
  19   3   3        2.79        1.05      1.69 o
  21   3   3       99.35       95.29      4.43 o
  23   3   3        9.24        9.97      1.37 o
  25   3   3        0.45        1.91      1.89 o
 -28   4   3       68.80       87.97      2.03 o
 -26   4   3        0.04        1.61      2.41 o
 -24   4   3       48.07       41.93      2.78 o
 -22   4   3       97.96      100.85      3.12 o
 -20   4   3       60.51       55.48      2.88 o
 -18   4   3     1199.59     1175.08     20.50 o
 -16   4   3      862.83      856.52      9.36 o
 -14   4   3      117.05       91.43      4.88 o
 -12   4   3      159.43      170.70      8.66 o
 -10   4   3      290.85      232.74      8.98 o
  -8   4   3      251.72      293.90      6.03 o
  -6   4   3      790.93      840.02     20.88 o
  -4   4   3     1922.63     2082.82     16.87 o
  -2   4   3      471.57      479.91      9.46 o
   0   4   3      466.06      495.94      9.18 o
   2   4   3       41.50       46.65      3.73 o
   4   4   3      922.80      973.23     21.96 o
   6   4   3        4.27        5.60      7.42 o
   8   4   3        3.60        1.94      9.10 o
  10   4   3      352.29      369.13      5.02 o
  12   4   3      768.03      690.82      6.84 o
  14   4   3      320.85      245.88      5.10 o
  16   4   3       83.67       91.99      8.26 o
  18   4   3       63.84       65.19      3.25 o
  20   4   3       32.10       31.30      2.32 o
  22   4   3        6.01        6.15      2.67 o
  24   4   3        1.18        0.67      0.96 o
 -25   5   3       33.37       37.85      2.61 o
 -23   5   3       38.87       41.93      3.30 o
 -21   5   3        4.02        7.06      1.87 o
 -19   5   3        0.11        1.61      2.37 o
 -17   5   3        6.78        0.79      2.65 o
 -15   5   3       45.47       43.77      3.30 o
 -13   5   3       62.53       55.26      3.42 o
 -11   5   3      380.49      339.22      6.05 o
  -9   5   3       93.26       95.87      3.62 o
  -7   5   3        0.06        0.10     11.14 o
   3   5   3     1186.36     1215.38     26.45 o
   5   5   3      372.02      341.58      7.81 o
   7   5   3       37.93       41.28      2.52 o
   9   5   3       33.33       35.82      2.12 o
  11   5   3      150.67      136.86      3.54 o
  13   5   3      292.29      240.89      5.31 o
  15   5   3       19.50       10.10      2.01 o
  17   5   3      413.64      426.51     11.15 o
  19   5   3      229.62      233.35      3.89 o
  21   5   3        5.24        7.70      2.32 o
 -22   6   3       16.93       18.90      2.26 o
 -20   6   3       40.73       38.00      2.24 o
 -18   6   3        6.72        5.32      2.12 o
 -16   6   3       81.14       84.09      3.45 o
 -14   6   3      670.42      667.16     23.17 o
 -12   6   3      356.99      324.60      5.97 o
 -10   6   3      331.92      336.21      6.56 o
  -8   6   3      597.84      527.72      7.29 o
  -6   6   3      181.42      164.62      4.96 o
  -4   6   3      224.92      187.74      3.84 o
  -2   6   3      206.43      185.10      3.96 o
   0   6   3      910.93      813.96      9.03 o
   2   6   3       43.34       34.73      2.86 o
   4   6   3      126.23      105.85      3.00 o
   6   6   3      243.70      235.83      3.99 o
   8   6   3       59.49       60.87      2.75 o
  10   6   3      119.63      128.12      6.19 o
  12   6   3       18.29       13.94      2.03 o
  14   6   3        0.19        1.38      2.05 o
  16   6   3       51.07       56.89      2.44 o
  18   6   3      283.06      319.48      8.57 o
 -17   7   3        6.47        7.50      2.21 o
 -15   7   3       31.64       38.64      3.22 o
 -13   7   3        0.05        1.50      1.78 o
 -11   7   3       24.19       24.67      1.83 o
  -9   7   3        3.20        1.34      2.01 o
  -7   7   3        1.07        2.19      2.22 o
  -5   7   3       39.14       32.01      2.66 o
  -3   7   3      541.90      519.72      7.42 o
  -1   7   3      896.75      914.03     28.20 o
   1   7   3       45.22       52.76      3.88 o
   3   7   3       32.76       36.07      2.66 o
   5   7   3       35.21       50.04      1.93 o
   7   7   3      215.28      220.67      4.15 o
   9   7   3       61.69       68.90      3.44 o
  11   7   3       18.29       21.27      2.93 o
  13   7   3        1.67        2.30      2.17 o
 -12   8   3       12.67       10.97      1.57 o
 -10   8   3        0.00       -0.62      1.23 o
  -8   8   3        2.90        2.98      1.07 o
  -6   8   3       27.76       35.37      2.56 o
  -4   8   3       11.66       15.98      1.66 o
  -2   8   3       28.52       31.71      2.81 o
   0   8   3       30.20       26.12      2.72 o
   2   8   3        3.81        4.44      2.24 o
   4   8   3        7.05        8.38      2.22 o
   6   8   3        5.73        7.46      2.00 o
   8   8   3        6.17        5.68      1.58 o
 -32   0   4       32.17       51.18      2.32 o
 -30   0   4       14.09       18.42      1.86 o
 -28   0   4        1.09        2.28      1.65 o
 -26   0   4        7.17        7.14      1.80 o
 -24   0   4       15.84       17.52      2.09 o
 -22   0   4     1544.16     1415.15    102.85 o
 -20   0   4      123.45      114.46     13.20 o
 -18   0   4      715.28      671.29     19.64 o
 -16   0   4     1207.35     1271.03     23.24 o
 -14   0   4       14.29       28.20      6.44 o
 -12   0   4     9579.47    10456.04     24.85 o
 -10   0   4    18672.63    20205.74     58.29 o
  -8   0   4     2455.86     2729.96     74.13 o
  -6   0   4     7419.91     7167.53     32.97 o
  -4   0   4     5924.54     5800.93     34.76 o
  -2   0   4    13091.31    12401.94     61.56 o
   2   0   4     2027.25     2272.53     17.74 o
   4   0   4     1560.26     1483.90      9.44 o
   6   0   4       18.11       30.74     11.04 o
   8   0   4     1445.52     1415.03     26.96 o
  10   0   4     1790.34     1775.87     39.37 o
  12   0   4        7.79        8.72      3.62 o
  14   0   4       20.62       21.64      6.03 o
  16   0   4       21.27       21.91      1.91 o
  18   0   4      823.86      825.88      7.96 o
  20   0   4     2681.93     2623.81     62.71 o
  22   0   4      127.45      145.75      5.44 o
  24   0   4      122.67      127.22      4.55 o
  26   0   4        0.88        1.99      1.88 o
 -31   1   4       52.45       68.05      1.53 o
 -29   1   4        1.23       -0.03      1.13 o
 -27   1   4      114.69      111.29      2.36 o
 -25   1   4       19.79       19.35      1.63 o
 -23   1   4       12.46       15.92      3.34 o
 -21   1   4      537.06      516.63      6.44 o
 -19   1   4     1189.36     1221.78     20.07 o
 -17   1   4      336.34      360.30     10.79 o
 -15   1   4      166.62      224.28      6.16 o
 -13   1   4      440.09      435.02      7.26 o
 -11   1   4        3.75        2.90      1.46 o
  -9   1   4        6.00       12.87      2.80 o
  -7   1   4      453.93      413.32      6.79 o
   3   1   4       79.44       57.81      3.02 o
   5   1   4       19.45       26.40      1.84 o
   7   1   4      282.05      266.07      5.43 o
   9   1   4     3443.08     3213.42     21.13 o
  11   1   4      843.57      853.94     10.82 o
  13   1   4       76.74       70.08      4.35 o
  15   1   4       35.80       24.70      2.77 o
  17   1   4      170.21      166.86      3.33 o
  19   1   4      712.37      699.67      9.40 o
  21   1   4     1139.02     1117.62      8.35 o
  23   1   4      107.06      111.16      2.48 o
  25   1   4       15.76       15.17      2.38 o
 -32   2   4        2.58        0.80      1.39 o
 -30   2   4        2.52        3.60      1.34 o
 -28   2   4       59.61       64.59      1.51 o
 -26   2   4      120.20      103.49      2.45 o
 -24   2   4       65.24       54.23      2.16 o
 -22   2   4      473.77      438.51      5.64 o
 -20   2   4     2867.51     2899.68     25.02 o
 -18   2   4     1403.51     1563.56     16.79 o
 -16   2   4      167.48      147.01      7.51 o
 -14   2   4      904.88     1058.51     15.82 o
 -12   2   4     1153.26     1349.64     11.19 o
 -10   2   4     2876.37     3176.44     33.89 o
  -8   2   4     1957.10     2095.06     12.66 o
  -6   2   4       73.91       70.80      1.83 o
  -4   2   4        9.42       15.35      1.65 o
  -2   2   4      137.82      123.04      4.06 o
   0   2   4        7.01        3.59      0.65 o
   2   2   4     1908.43     2194.30     37.06 o
   4   2   4       89.52       85.83      2.85 o
   6   2   4       25.19       20.60      1.91 o
   8   2   4      218.71      266.67      8.68 o
  10   2   4      294.25      263.87      8.33 o
  12   2   4      107.76      124.95      6.93 o
  14   2   4       11.87        9.75      2.22 o
  16   2   4        0.54        1.81      1.74 o
  18   2   4      395.71      394.19      6.80 o
  20   2   4        0.11        0.69      1.42 o
  22   2   4       35.34       41.40      1.65 o
  24   2   4        1.05        0.79      1.35 o
 -31   3   4        2.19       -0.33      1.25 o
 -29   3   4       22.14       30.61      1.81 o
 -27   3   4        1.31       -0.09      2.25 o
 -25   3   4        1.27       -2.85      7.40 o
 -23   3   4      289.23      303.95     10.23 o
 -21   3   4     1179.42     1096.21     19.61 o
 -19   3   4     2872.80     2914.34     23.86 o
 -17   3   4      848.14      915.69     35.90 o
 -15   3   4      260.73      294.34     10.30 o
 -13   3   4      601.35      653.92     27.96 o
 -11   3   4       20.38       40.60      3.03 o
  -9   3   4     6779.16     7088.33     43.66 o
  -7   3   4     4458.31     4758.13     22.67 o
  -5   3   4       91.69       66.84      3.04 o
  -3   3   4      680.10      727.09     20.19 o
  -1   3   4     1623.82     1380.51     10.05 o
   1   3   4     1082.31     1095.68     11.54 o
   3   3   4      897.42      997.19     10.98 o
   5   3   4      142.53      156.32      4.36 o
   7   3   4      810.80      891.25     11.88 o
   9   3   4      265.97      263.57      7.34 o
  11   3   4      981.13      999.40     14.40 o
  13   3   4      269.84      248.37      4.27 o
  15   3   4        0.51       -0.77      2.10 o
  17   3   4       47.15       53.17      3.60 o
  19   3   4      140.67      140.14      3.09 o
  21   3   4       25.00       29.14      3.03 o
  23   3   4        3.46        5.16      2.24 o
 -28   4   4       49.05       66.62      2.04 o
 -26   4   4       13.93        9.36      2.65 o
 -24   4   4        3.05        5.72      2.35 o
 -22   4   4       24.32       15.82      1.99 o
 -20   4   4      511.56      458.61      9.57 o
 -18   4   4     1680.45     1604.98     12.77 o
 -16   4   4      500.63      499.61      7.29 o
 -14   4   4      152.27      149.42      6.09 o
 -12   4   4      576.68      539.41     13.41 o
 -10   4   4        0.27        2.63      2.99 o
  -8   4   4      282.72      240.84      6.48 o
  -6   4   4      857.03      810.28     26.56 o
  -4   4   4        0.33       -1.85      3.90 o
  -2   4   4       35.37       24.40      2.67 o
   0   4   4      277.16      287.44      5.72 o
   2   4   4        6.02        2.52      3.51 o
   4   4   4        4.06        7.04      2.90 o
   6   4   4      173.06      179.40     25.59 o
   8   4   4      781.66      871.88     25.12 o
  10   4   4       51.39       55.48      2.77 o
  12   4   4      704.51      628.12      6.66 o
  14   4   4      335.35      306.60      5.89 o
  16   4   4        0.15        0.07      2.39 o
  18   4   4       16.43       15.49      2.40 o
  20   4   4        0.83        0.93      2.71 o
  22   4   4        1.59        2.26      1.31 o
 -27   5   4        2.40        2.53      0.95 o
 -25   5   4        3.11        2.17      2.22 o
 -23   5   4        0.63       -0.98      1.83 o
 -21   5   4       43.19       39.76      2.81 o
 -19   5   4        0.58       -0.12      2.40 o
 -17   5   4      138.14      109.10      4.06 o
 -15   5   4        4.88        3.85      2.36 o
 -13   5   4      304.42      251.37      5.41 o
 -11   5   4        2.70        2.88      2.47 o
  -9   5   4      753.27      708.06      7.98 o
  -7   5   4       10.97        4.59      3.31 o
  -5   5   4       64.94       51.14     10.27 o
   1   5   4     2286.48     2215.34     19.46 o
   3   5   4     1711.70     1729.42     35.48 o
   5   5   4       36.08       42.22      2.46 o
   7   5   4      324.62      323.28      4.14 o
   9   5   4        1.02        1.03      1.74 o
  11   5   4       12.46        8.33      2.10 o
  13   5   4      139.46      116.05      4.32 o
  15   5   4        0.21        0.86      2.30 o
  17   5   4      265.81      298.02      4.79 o
  19   5   4      421.79      457.52      5.66 o
  21   5   4       58.97       60.17      2.09 o
 -22   6   4       16.01       21.96      2.46 o
 -20   6   4        2.90        3.78      1.82 o
 -18   6   4       38.63       38.66      2.17 o
 -16   6   4       98.43      102.99      4.72 o
 -14   6   4        7.74        4.42      2.04 o
 -12   6   4       32.03       28.36      2.30 o
 -10   6   4      121.69      103.90      4.63 o
  -8   6   4      296.01      258.73      5.33 o
  -6   6   4      101.58       97.18      3.73 o
  -4   6   4      486.72      396.69      8.94 o
  -2   6   4      340.28      297.59      8.00 o
   0   6   4      411.47      358.01      6.22 o
   2   6   4      539.08      534.35      7.26 o
   4   6   4      731.59      752.90      8.59 o
   6   6   4       92.74       85.29      2.81 o
   8   6   4      155.85      158.15      4.94 o
  10   6   4       19.88       18.00      1.70 o
  12   6   4       62.99       66.56      3.07 o
  14   6   4        0.67        1.15      1.87 o
  16   6   4      168.11      191.30      3.23 o
 -19   7   4        7.05        8.91      1.76 o
 -17   7   4        0.73        1.40      2.12 o
 -15   7   4        0.06        2.76      2.47 o
 -13   7   4       29.30       26.53      2.15 o
 -11   7   4       29.76       30.86      3.35 o
  -9   7   4        4.25        1.48      2.10 o
  -7   7   4       31.30       27.67      2.59 o
  -5   7   4      127.88      122.26      3.76 o
  -3   7   4      355.22      352.41      9.88 o
  -1   7   4      176.47      180.60      3.54 o
   1   7   4       42.36       39.52      1.89 o
   3   7   4       75.25       73.34      2.98 o
   5   7   4       80.90       94.62      2.96 o
   7   7   4        4.41        2.39      1.92 o
   9   7   4       72.50       74.50      3.94 o
  11   7   4       34.66       51.43      3.21 o
  13   7   4        1.06       -1.19      1.76 o
 -12   8   4        4.93        2.99      1.48 o
 -10   8   4        2.92        0.96      1.68 o
  -8   8   4        6.79        8.35      1.36 o
  -6   8   4        1.97        1.64      1.41 o
  -4   8   4        0.93        2.23      1.18 o
  -2   8   4        1.50        1.35      1.52 o
   0   8   4        1.07       -0.65      2.25 o
   2   8   4        2.00        2.06      2.07 o
   4   8   4       18.21       17.44      2.18 o
   6   8   4       11.55       13.70      1.82 o
 -31   1   5       89.41      121.83      2.08 o
 -29   1   5        1.00        2.43      1.12 o
 -27   1   5        0.39       -0.38      1.77 o
 -25   1   5      246.78      236.81      3.36 o
 -23   1   5       13.01        5.17      1.95 o
 -21   1   5      810.46      764.51      7.95 o
 -19   1   5      265.69      262.09     11.27 o
 -17   1   5      326.79      300.02     10.15 o
 -15   1   5      756.62      901.34     12.33 o
 -13   1   5     2153.32     2816.85     21.92 o
 -11   1   5      672.13      783.00     13.99 o
  -9   1   5        0.29       -0.46      8.39 o
  -7   1   5     1952.54     1981.69     35.41 o
  -5   1   5      312.87      326.19     18.45 o
  -3   1   5      944.74     1042.56      9.52 o
  -1   1   5    23962.09    24086.12     64.99 o
   1   1   5    10400.25    10346.98     47.18 o
   3   1   5     2900.65     3010.08     20.39 o
   5   1   5       17.83       23.16      2.60 o
   7   1   5      973.44     1047.47     10.93 o
   9   1   5      963.64      957.59     15.53 o
  11   1   5      256.35      282.11      8.99 o
  13   1   5       50.19       37.52      4.57 o
  15   1   5        3.44        1.56      1.54 o
  17   1   5       51.79       48.85      2.17 o
  19   1   5      324.54      316.01      4.23 o
  21   1   5       58.14       56.26      2.18 o
  23   1   5        0.36        1.07      1.26 o
 -32   2   5       33.05       37.12      2.05 o
 -30   2   5       30.43       36.19      1.45 o
 -28   2   5       99.28       90.72      2.35 o
 -26   2   5       17.74       17.25      2.17 o
 -24   2   5      153.14      132.50      3.73 o
 -22   2   5      906.74      907.12      8.23 o
 -20   2   5     2043.79     1979.25     23.80 o
 -18   2   5       12.86       15.01      5.59 o
 -16   2   5       68.66       86.81      8.04 o
 -14   2   5      115.27       85.70      5.71 o
 -12   2   5      441.62      385.38      7.61 o
 -10   2   5      187.81      254.14      6.36 o
  -8   2   5      454.90      445.04      7.99 o
  -6   2   5        4.33        4.08      1.33 o
  -4   2   5      517.47      562.49     14.02 o
  -2   2   5        1.20        6.21      2.75 o
   0   2   5     6060.60     6883.70     30.53 o
   2   2   5      650.65      706.57     25.18 o
   4   2   5       18.27       30.85      2.03 o
   6   2   5      441.64      433.77     10.86 o
   8   2   5     1179.57     1293.72     39.81 o
  10   2   5      311.98      372.21     11.91 o
  12   2   5       19.59       15.09      6.51 o
  14   2   5       12.65       15.67      1.97 o
  16   2   5      203.33      211.70      4.20 o
  18   2   5        6.59        6.20      1.72 o
  20   2   5        7.60        5.43      1.42 o
  22   2   5      170.13      187.17      9.84 o
  24   2   5        1.95        0.48      1.50 o
 -31   3   5        7.98       10.64      1.71 o
 -29   3   5       10.71       15.22      1.59 o
 -27   3   5       11.82       12.30      4.06 o
 -25   3   5       13.52        9.73      2.50 o
 -23   3   5        4.60        2.41      2.46 o
 -21   3   5       79.11       64.25      4.58 o
 -19   3   5      638.74      628.46     11.51 o
 -17   3   5      373.41      363.92     21.19 o
 -15   3   5      211.13      200.33     11.64 o
 -13   3   5      176.82      199.61      5.38 o
 -11   3   5     1280.81     1261.01     24.81 o
  -9   3   5       68.31       57.12      3.98 o
  -7   3   5     2357.91     2459.94     20.64 o
  -5   3   5      291.16      265.96      7.27 o
  -3   3   5       48.05       70.66      4.82 o
  -1   3   5        4.64        4.73      2.51 o
   1   3   5      109.79      126.93      3.76 o
   3   3   5      165.86      226.17      7.37 o
   5   3   5      171.05      189.16      5.60 o
   7   3   5      171.04      172.48      6.36 o
   9   3   5      331.59      340.63      8.47 o
  11   3   5       45.05       47.22      2.64 o
  13   3   5      347.04      332.41      8.45 o
  15   3   5        0.02       -1.32      2.56 o
  17   3   5      116.74      113.03      3.84 o
  19   3   5       58.79       67.45      4.11 o
  21   3   5       13.78       11.18      1.79 o
  23   3   5       80.67       83.69      2.61 o
 -28   4   5        6.16        9.06      1.77 o
 -26   4   5        0.00        2.41      2.98 o
 -24   4   5       86.55       90.24      3.64 o
 -22   4   5       97.65       81.34      5.02 o
 -20   4   5      554.82      529.84      9.94 o
 -18   4   5     2834.88     2591.61     15.92 o
 -16   4   5      197.43      189.79      4.73 o
 -14   4   5        7.94        2.98      4.90 o
 -12   4   5       99.77       93.32      5.21 o
 -10   4   5       22.07       20.54      3.37 o
  -8   4   5     1264.68     1151.53     40.89 o
  -6   4   5       79.25       79.14      4.18 o
  -4   4   5     1135.72     1064.20     12.67 o
  -2   4   5     1411.02     1401.00     34.25 o
   0   4   5       34.87       31.31      6.99 o
   2   4   5        0.49        4.74      3.07 o
   4   4   5      435.51      496.29      9.09 o
   6   4   5      201.62      235.50      6.28 o
   8   4   5       17.98       19.75      1.93 o
  10   4   5       53.11       55.63      2.64 o
  12   4   5        5.66        6.78      2.73 o
  14   4   5       34.69       29.78      3.18 o
  16   4   5       68.92       60.69      3.94 o
  18   4   5        0.98       -0.77      2.16 o
  20   4   5        5.81        6.62      1.67 o
  22   4   5       10.76        8.92      1.46 o
 -27   5   5        0.21       -0.10      1.05 o
 -25   5   5       57.36       64.07      3.16 o
 -23   5   5       19.24       14.78      2.12 o
 -21   5   5       24.42       26.40      2.57 o
 -19   5   5       15.54        8.54      4.08 o
 -17   5   5        0.70        0.42      2.58 o
 -15   5   5      145.06      123.18      4.19 o
 -13   5   5      463.85      398.08      7.37 o
 -11   5   5      251.46      251.26      5.33 o
  -9   5   5       77.61       66.56      4.62 o
  -7   5   5      257.09      226.11      6.38 o
  -5   5   5       68.67       70.11      4.20 o
  -3   5   5      167.05      148.49      4.58 o
  -1   5   5      428.52      379.72      6.82 o
   1   5   5     2148.26     1995.77     33.33 o
   3   5   5      808.30      833.08     15.57 o
   5   5   5      386.34      374.20      4.37 o
   7   5   5      376.30      356.43      4.34 o
   9   5   5       22.30       16.15      1.85 o
  11   5   5        1.95        0.87      1.91 o
  13   5   5       26.24       22.47      2.75 o
  15   5   5      121.58      121.17      3.65 o
  17   5   5      105.37      121.23      3.17 o
  19   5   5       25.54       34.97      3.76 o
 -22   6   5        4.51        4.15      1.99 o
 -20   6   5       36.81       45.73      1.97 o
 -18   6   5        5.35        2.89      1.67 o
 -16   6   5       64.97       55.92      3.12 o
 -14   6   5      547.06      497.63      6.94 o
 -12   6   5      198.35      202.33      5.97 o
 -10   6   5      436.19      368.71     29.02 o
  -8   6   5      543.50      460.03     16.19 o
  -6   6   5        1.13        1.33      3.14 o
  -4   6   5       41.26       35.02      3.80 o
  -2   6   5       19.15       12.61      3.33 o
   0   6   5      126.76      111.80      5.51 o
   2   6   5       28.46       30.92      2.29 o
   4   6   5       10.09       12.50      1.68 o
   6   6   5       19.11       15.97      2.11 o
   8   6   5       40.48       43.80      2.24 o
  10   6   5        8.31       10.62      1.78 o
  12   6   5       50.02       54.71      3.08 o
  14   6   5       10.36        5.55      2.45 o
  16   6   5       86.66       92.43      3.06 o
 -19   7   5       12.97       11.40      1.85 o
 -17   7   5       41.60       35.02      2.78 o
 -15   7   5       16.24       11.14      2.65 o
 -13   7   5        1.89        1.14      1.45 o
 -11   7   5       26.08       22.03      2.48 o
  -9   7   5       48.71       38.93      2.62 o
  -7   7   5       16.59       21.71      3.37 o
  -5   7   5       77.00       65.57      3.10 o
  -3   7   5      370.89      366.73      5.64 o
  -1   7   5       96.53      105.04      3.01 o
   1   7   5       51.42       52.02      1.96 o
   3   7   5       90.73       90.14      2.30 o
   5   7   5        2.19        3.52      1.96 o
   7   7   5        1.44        2.05      1.77 o
   9   7   5        0.20        2.93      2.48 o
  11   7   5       66.70       89.07      3.35 o
 -12   8   5       23.67       22.60      1.71 o
 -10   8   5        4.57        5.96      1.82 o
  -8   8   5       40.76       51.47      2.66 o
  -6   8   5        9.97       16.05      1.65 o
  -4   8   5       25.89       28.47      1.42 o
  -2   8   5        7.01        8.17      1.25 o
   0   8   5        7.52       10.27      2.12 o
   2   8   5        0.89       -1.29      1.86 o
   4   8   5       33.76       40.48      2.13 o
 -32   0   6        5.96       10.40      1.74 o
 -30   0   6        1.16       -0.07      1.50 o
 -28   0   6       18.38       16.47      1.77 o
 -26   0   6        4.70        0.52      1.96 o
 -24   0   6     3200.96     2947.78     70.75 o
 -22   0   6       15.10        9.96      3.40 o
 -20   0   6     2447.78     2125.25     41.89 o
 -18   0   6        0.32       15.43      9.26 o
 -16   0   6      110.12      104.55     10.18 o
 -14   0   6     8597.44     9895.32    123.31 o
 -12   0   6    15302.62    15999.20     46.75 o
 -10   0   6     1280.78     1289.53     37.90 o
  -8   0   6       79.80       72.11      5.06 o
  -6   0   6     2339.88     2224.11     22.59 o
  -4   0   6     1572.70     1495.68     11.53 o
  -2   0   6     2653.76     3022.09     27.50 o
   0   0   6     1652.86     1653.20     66.92 o
   2   0   6     4838.59     4676.11     23.54 o
   4   0   6       93.06       83.78      3.49 o
   6   0   6      320.38      297.00      8.06 o
   8   0   6     2505.34     2306.73     33.38 o
  10   0   6      294.34      287.34      8.93 o
  12   0   6      668.46      811.56     14.90 o
  14   0   6       89.59       79.80      3.34 o
  16   0   6      475.43      481.22      8.87 o
  18   0   6      580.71      589.36     24.31 o
  20   0   6       66.10       71.53      2.78 o
  22   0   6       60.84       63.29      2.18 o
 -31   1   6      134.83      176.19      2.43 o
 -29   1   6        1.74        3.05      1.31 o
 -27   1   6       83.19       70.36      2.71 o
 -25   1   6      641.32      538.42      6.92 o
 -23   1   6       79.12       61.60      3.28 o
 -21   1   6      362.25      328.29      5.41 o
 -19   1   6       91.37       90.19     10.06 o
 -17   1   6      226.06      217.22      9.46 o
 -15   1   6     1346.44     1415.78     46.56 o
 -13   1   6       37.23       36.44      4.29 o
 -11   1   6     1057.84     1149.94     14.52 o
  -9   1   6      335.25      324.92     10.80 o
  -7   1   6        9.84       13.54      1.83 o
  -5   1   6        0.11        2.34      1.95 o
  -3   1   6      102.55      101.71      3.89 o
  -1   1   6      372.38      337.90      9.36 o
   1   1   6     2697.41     2721.45     18.47 o
   3   1   6     2317.24     2488.50     26.33 o
   5   1   6     1983.36     2168.93     61.91 o
   7   1   6     2151.49     2146.67     19.38 o
   9   1   6      200.81      204.65      8.58 o
  11   1   6       38.37       50.58      4.75 o
  13   1   6        2.45        2.47      1.67 o
  15   1   6        0.16        1.76      1.34 o
  17   1   6       27.59       24.31      2.55 o
  19   1   6       24.65       26.42      1.62 o
  21   1   6       51.65       53.28      3.75 o
  23   1   6       18.48       13.88      1.92 o
 -32   2   6        1.21        5.54      1.68 o
 -30   2   6        0.19        0.69      1.13 o
 -28   2   6       27.74       34.01      2.07 o
 -26   2   6       25.25       28.62      2.15 o
 -24   2   6       11.67        7.08      2.10 o
 -22   2   6      277.48      272.07      4.58 o
 -20   2   6       51.08       46.43      4.02 o
 -18   2   6      394.99      356.51     21.21 o
 -16   2   6      158.69      133.84      7.74 o
 -14   2   6      278.95      346.87      5.59 o
 -12   2   6      348.26      457.46      7.24 o
 -10   2   6     4260.23     4824.31     26.78 o
  -8   2   6     1171.57     1325.88     14.42 o
  -6   2   6     4747.95     5196.89     28.47 o
  -4   2   6     3194.28     3393.84     23.08 o
  -2   2   6      399.21      380.81      8.18 o
   0   2   6     1310.15     1443.97     17.61 o
   2   2   6      580.68      603.92      8.21 o
   4   2   6      692.26      771.48      9.28 o
   6   2   6     1161.42     1319.88     17.83 o
   8   2   6      436.32      485.67     24.58 o
  10   2   6       36.78       38.72      5.89 o
  12   2   6      564.31      551.83      6.53 o
  14   2   6      557.41      541.63      8.66 o
  16   2   6      118.55      119.20      5.30 o
  18   2   6        3.87        3.89      1.73 o
  20   2   6       54.72       55.25      3.38 o
  22   2   6       31.42       38.34      2.51 o
 -31   3   6        6.17        8.30      1.74 o
 -29   3   6       27.23       38.65      1.84 o
 -27   3   6       23.34       12.85      4.18 o
 -25   3   6       89.15       85.07      3.63 o
 -23   3   6      207.82      203.66     11.19 o
 -21   3   6       52.06       63.84      4.68 o
 -19   3   6       75.39       96.07      5.08 o
 -13   3   6     1336.83     1482.35     16.42 o
 -11   3   6        0.71       -1.36      2.77 o
  -9   3   6       52.65       40.03      3.84 o
  -7   3   6     1239.33     1291.22     15.98 o
  -5   3   6     4314.17     4420.47     29.24 o
  -3   3   6     1726.73     1911.54     83.05 o
  -1   3   6        0.04        0.37      2.52 o
   1   3   6      562.69      645.41     28.38 o
   3   3   6        0.86        2.91      2.45 o
   5   3   6       16.90       31.58      4.69 o
   7   3   6        0.00       -5.66      5.66 o
   9   3   6       44.75       45.77      3.19 o
  11   3   6     1170.57     1145.88     16.12 o
  13   3   6      430.49      417.19      6.94 o
  15   3   6       19.11       25.73      4.81 o
  17   3   6        1.32       -0.39      2.18 o
  19   3   6      106.22      113.05      3.06 o
  21   3   6        0.01       -0.18      1.81 o
 -28   4   6        5.71        8.34      2.22 o
 -26   4   6        0.29        2.84      2.02 o
 -24   4   6       24.88       32.17      4.67 o
 -22   4   6        8.08        3.40      2.47 o
 -20   4   6      168.54      166.41      4.35 o
 -18   4   6      446.27      373.57     13.14 o
 -16   4   6       89.12       84.64      3.97 o
 -14   4   6       32.35       31.38      2.06 o
 -12   4   6        1.72       -0.57      7.26 o
 -10   4   6     1067.24     1042.30     43.68 o
  -8   4   6      288.54      314.48      7.61 o
  -6   4   6      651.45      706.91     26.11 o
  -4   4   6      315.00      330.40      7.69 o
  -2   4   6        0.89        1.76      4.34 o
   0   4   6      198.22      177.86      7.66 o
   2   4   6       20.71       29.80      7.34 o
   4   4   6       41.57       37.67      7.07 o
   6   4   6       17.10       18.33      1.89 o
   8   4   6      340.92      306.90      5.77 o
  10   4   6      323.19      326.87     10.60 o
  12   4   6       45.99       43.97      3.19 o
  14   4   6        0.66        1.60      2.47 o
  16   4   6       41.62       37.66      2.75 o
  18   4   6       45.60       46.57      2.23 o
  20   4   6       18.19       19.58      2.06 o
 -27   5   6       28.02       30.47      2.03 o
 -25   5   6        0.07       -0.62      2.08 o
 -23   5   6       45.56       46.57      2.54 o
 -21   5   6       36.16       28.60      3.94 o
 -19   5   6        0.74        1.24      2.11 o
 -17   5   6      129.00      116.97      4.09 o
 -15   5   6      512.99      456.93      6.90 o
 -13   5   6      102.64       83.81      3.74 o
 -11   5   6      250.28      274.57      5.36 o
  -9   5   6       16.99       13.42      2.16 o
  -7   5   6      381.75      356.05      6.50 o
  -5   5   6      105.37       86.81      3.83 o
  -3   5   6        7.73        8.68      2.64 o
  -1   5   6     1168.52     1118.05     18.68 o
   1   5   6      667.93      640.59      9.79 o
   3   5   6      476.10      434.25      7.18 o
   5   5   6      989.05      947.52      6.61 o
   7   5   6       66.76       68.08      2.43 o
   9   5   6        2.33        5.14      1.96 o
  11   5   6        0.44        0.25      1.79 o
  13   5   6        1.58        0.29      2.07 o
  15   5   6       16.14       15.03      2.21 o
  17   5   6        0.64       -0.11      1.44 o
 -22   6   6       22.29       30.06      1.75 o
 -20   6   6       20.39       27.07      1.76 o
 -18   6   6        4.26        7.39      2.14 o
 -16   6   6        0.99        2.56      1.78 o
 -14   6   6       70.68       49.85      2.37 o
 -12   6   6      425.95      362.15     16.25 o
 -10   6   6      334.27      307.85      5.97 o
  -8   6   6      128.40      112.76      5.40 o
  -6   6   6        0.00        2.96      2.93 o
  -4   6   6        8.20        5.77      3.35 o
  -2   6   6       80.63       82.72      4.95 o
   0   6   6       29.62       24.93      4.94 o
   2   6   6        6.89        3.34      1.78 o
   4   6   6        7.39        6.13      1.76 o
   6   6   6       80.48       86.76      2.82 o
   8   6   6        3.19        3.23      1.79 o
  10   6   6       10.41       11.36      1.90 o
  12   6   6        4.25        4.37      2.83 o
  14   6   6        2.42       -1.94      2.17 o
 -19   7   6        0.88       -0.27      1.56 o
 -17   7   6        1.85        2.21      2.14 o
 -15   7   6       30.42       33.19      1.60 o
 -13   7   6       21.78       27.79      1.75 o
 -11   7   6        0.32        0.08      1.82 o
  -9   7   6        5.68        5.18      2.12 o
  -7   7   6        1.83        0.68      1.67 o
  -5   7   6      233.51      241.16      4.28 o
  -3   7   6       12.55       15.38      1.62 o
  -1   7   6      203.41      203.02      2.98 o
   1   7   6      105.74      111.11      2.33 o
   3   7   6        5.28        8.58      1.37 o
   5   7   6        3.61        1.80      1.79 o
   7   7   6        1.21        2.22      1.54 o
   9   7   6       97.49      122.67      3.82 o
  11   7   6        9.25       11.00      1.70 o
 -10   8   6        0.17       -1.52      1.52 o
  -8   8   6       25.26       29.54      1.63 o
  -6   8   6       48.52       50.27      1.89 o
  -4   8   6       36.28       42.22      2.21 o
  -2   8   6       12.40        9.98      1.82 o
   0   8   6       49.02       60.94      2.30 o
 -33   1   7        0.51        1.41      0.98 o
 -31   1   7       14.16       13.79      1.35 o
 -29   1   7       10.97        7.24      1.35 o
 -27   1   7       59.93       41.51      2.10 o
 -25   1   7      149.42      109.13      3.67 o
 -23   1   7      804.22      745.44      8.79 o
 -21   1   7      109.86       84.60      9.88 o
 -19   1   7      219.57      206.22     12.24 o
 -17   1   7      329.64      280.12     13.07 o
 -15   1   7       13.22       16.89      3.35 o
 -13   1   7      607.14      759.43     12.84 o
 -11   1   7      414.55      397.79      7.03 o
  -9   1   7     1033.85     1133.49     14.75 o
  -7   1   7     1256.01     1420.70     56.60 o
  -5   1   7      475.77      550.30      9.87 o
  -3   1   7      432.26      417.56      9.39 o
  -1   1   7     4310.91     4615.23     81.41 o
   1   1   7     2316.14     2395.99     24.33 o
   3   1   7      429.45      423.51     11.37 o
   5   1   7      334.91      375.39      9.82 o
   7   1   7      829.90      856.68     13.19 o
   9   1   7      175.82      170.40      6.03 o
  11   1   7        1.16       -0.13      1.70 o
  13   1   7      231.76      235.11      3.40 o
  15   1   7        4.43        3.24      1.69 o
  17   1   7        4.93        3.97      1.39 o
  19   1   7      253.74      258.45      4.07 o
  21   1   7      175.39      178.42      4.36 o
 -32   2   7        0.00       -0.80      0.80 o
 -30   2   7       13.34       14.66      1.95 o
 -28   2   7        0.01       -1.27      1.63 o
 -26   2   7      111.70      109.73      3.85 o
 -24   2   7       27.24       25.05      2.42 o
 -22   2   7        2.65        1.87      1.97 o
 -20   2   7       69.29       66.30      2.69 o
 -18   2   7      226.21      207.19     17.25 o
 -16   2   7      797.92      834.86     13.96 o
 -14   2   7      223.28      206.13      4.63 o
 -12   2   7       28.01       37.80      2.75 o
 -10   2   7      693.91      779.15     42.72 o
  -8   2   7      737.34     1058.96     76.17 o
  -6   2   7     1269.12     1454.00     16.32 o
  -4   2   7      169.03      183.99     12.36 o
  -2   2   7     4810.81     5262.65     24.08 o
   0   2   7     7080.48     7222.81     94.47 o
   2   2   7      263.48      265.21     19.55 o
   4   2   7       87.79       93.51      3.58 o
   6   2   7       28.26       23.09      4.79 o
   8   2   7       66.28       77.55      6.54 o
  10   2   7        0.20        2.47      1.95 o
  12   2   7      506.34      509.75      6.36 o
  14   2   7      147.05      144.37      3.97 o
  16   2   7        5.37        2.63      1.61 o
  18   2   7       19.48       17.44      1.96 o
  20   2   7       59.80       59.99      3.06 o
  22   2   7        1.67        0.19      1.49 o
 -31   3   7        3.47        4.11      1.40 o
 -29   3   7        4.56        7.04      4.26 o
 -27   3   7       14.47       12.09      2.45 o
 -25   3   7        0.47       -0.14      2.59 o
 -23   3   7      346.70      268.50      7.06 o
 -21   3   7      359.04      380.77      8.57 o
 -19   3   7       17.37       22.30      2.97 o
 -17   3   7      530.83      560.09     13.44 o
 -15   3   7      624.47      672.37     11.32 o
 -13   3   7      101.63       88.44      5.17 o
 -11   3   7      155.31      171.75      6.58 o
  -9   3   7       69.56       52.96      4.53 o
  -7   3   7       70.35       91.09      5.47 o
  -5   3   7      260.86      338.46      8.95 o
  -3   3   7      360.43      372.97      9.49 o
  -1   3   7        6.70        7.64      3.00 o
   1   3   7      538.54      653.63     12.55 o
   3   3   7        0.72        1.66      2.67 o
   5   3   7      100.52      107.88      6.41 o
   7   3   7       16.26       13.45      2.07 o
   9   3   7      147.61      152.34      3.57 o
  11   3   7        0.00        2.83      2.21 o
  13   3   7       74.90       72.60      3.68 o
  15   3   7        0.52       -1.83      2.27 o
  17   3   7       25.95       29.56      2.17 o
  19   3   7       26.02       23.99      2.38 o
  21   3   7       26.28       24.57      1.85 o
 -28   4   7        4.02        4.09      2.68 o
 -26   4   7        0.09       -1.95      2.04 o
 -24   4   7      136.40      162.24      4.25 o
 -22   4   7       66.14       61.97      3.41 o
 -20   4   7       77.66       52.79      2.77 o
 -18   4   7      198.56      189.58      4.00 o
 -16   4   7       97.80       95.34      3.87 o
 -14   4   7        0.79        1.69      2.07 o
 -12   4   7      200.67      179.06      4.96 o
 -10   4   7       40.37       45.89      4.36 o
  -8   4   7      819.29      857.53     12.50 o
  -6   4   7      131.96      128.70      5.57 o
  -4   4   7       62.12       53.86      5.30 o
  -2   4   7      356.00      430.09     11.27 o
   0   4   7       55.03       50.58      5.07 o
   2   4   7     1253.32     1160.71     14.42 o
   4   4   7      795.63      734.46      7.12 o
   6   4   7       56.43       53.97      2.65 o
   8   4   7        3.91        3.76      1.98 o
  10   4   7      109.13      117.20      3.45 o
  12   4   7      318.27      299.94      5.74 o
  14   4   7       93.74       86.15      3.37 o
  16   4   7       23.97       18.83      1.70 o
  18   4   7        6.15        6.09      1.98 o
 -27   5   7       39.50       52.69      2.30 o
 -25   5   7        0.66        0.76      2.55 o
 -23   5   7       17.68       16.13      3.48 o
 -21   5   7       45.00       37.87      2.61 o
 -19   5   7        0.34        0.29      2.14 o
 -17   5   7      161.09      151.71      3.98 o
 -15   5   7      154.51      126.26      4.09 o
 -13   5   7      513.61      423.35      6.64 o
 -11   5   7       36.46       19.59      2.46 o
  -9   5   7      900.61      875.37     10.05 o
  -7   5   7        0.02        1.82      2.51 o
  -5   5   7       46.63       23.33      3.43 o
  -3   5   7        3.60        4.07      2.56 o
  -1   5   7       39.86       45.19      2.60 o
   1   5   7        0.05        1.62      2.05 o
   3   5   7      262.80      240.74      5.30 o
   5   5   7      172.21      152.79      3.61 o
   7   5   7       60.08       53.15      2.64 o
   9   5   7       35.26       36.89      2.33 o
  11   5   7       82.26       84.37      3.80 o
  13   5   7        2.46        1.85      2.04 o
  15   5   7        6.44        6.67      1.82 o
  17   5   7       38.09       42.10      1.91 o
 -22   6   7       13.54       13.44      1.33 o
 -20   6   7        7.33        5.21      1.45 o
 -18   6   7        0.36        0.09      2.25 o
 -16   6   7       10.72        7.62      1.68 o
 -14   6   7       38.36       24.88      2.62 o
 -12   6   7       27.99       18.30      2.49 o
 -10   6   7       13.30       14.37      2.55 o
  -8   6   7       30.21       23.00      3.33 o
  -6   6   7       43.63       40.61      2.73 o
  -4   6   7      122.34      112.58      8.34 o
  -2   6   7       54.71       47.19      3.45 o
   0   6   7        3.59        2.52      2.38 o
   2   6   7       10.09        6.94      1.85 o
   4   6   7       10.77       15.23      2.58 o
   6   6   7       50.10       57.91      3.02 o
   8   6   7       42.66       57.85      2.86 o
  10   6   7        1.30        2.30      1.59 o
  12   6   7       48.54       68.58      2.86 o
  14   6   7        6.53        8.24      1.77 o
 -17   7   7        9.86        5.94      2.10 o
 -15   7   7       69.31       70.56      2.38 o
 -13   7   7      135.68      153.68      4.25 o
 -11   7   7        2.74        3.52      1.83 o
  -9   7   7       54.72       53.16      2.73 o
  -7   7   7        5.33        3.21      1.98 o
  -5   7   7        0.90        1.31      1.34 o
  -3   7   7       24.35       18.67      1.62 o
  -1   7   7      135.79      157.72      2.57 o
   1   7   7       55.54       64.22      2.17 o
   3   7   7       10.54        7.95      1.49 o
   5   7   7       14.95       19.65      1.85 o
   7   7   7      160.84      196.42      4.42 o
   9   7   7       24.28       31.12      2.05 o
  -8   8   7       18.25       20.93      1.79 o
  -6   8   7       84.60      116.14      2.15 o
  -4   8   7      165.12      195.83      3.84 o
 -34   0   8        0.23        0.76      1.21 o
 -32   0   8       12.38       15.44      1.82 o
 -30   0   8       12.15       21.54      2.33 o
 -28   0   8       51.95       34.02      3.53 o
 -26   0   8       42.99       56.00      5.74 o
 -24   0   8        4.29        1.80      8.64 o
 -22   0   8     2994.17     2779.00     57.49 o
 -20   0   8      539.85      594.91     28.49 o
 -18   0   8     1696.46     1758.32     39.76 o
 -16   0   8       69.07       53.64      5.12 o
 -14   0   8       10.61        8.53      3.66 o
 -12   0   8      151.88      120.42      6.15 o
 -10   0   8     1049.15      931.86     42.51 o
  -8   0   8       36.47       56.28      4.78 o
  -6   0   8        2.58       16.85      4.39 o
  -4   0   8       14.13       40.26     17.83 o
  -2   0   8      685.55      804.01     13.85 o
   0   0   8       10.99       19.09      3.45 o
   2   0   8     2207.65     2119.95     47.25 o
   4   0   8      320.15      316.78      9.04 o
   6   0   8        6.17        0.84      4.78 o
   8   0   8     1386.75     1348.83     33.17 o
  10   0   8     2063.61     1999.50     17.60 o
  12   0   8      356.46      332.05      7.73 o
  14   0   8       92.20      110.21     11.12 o
  16   0   8        4.80        4.81      2.55 o
  18   0   8      541.98      530.60      8.10 o
  20   0   8     1486.22     1458.97     10.53 o
 -33   1   8        0.61        2.34      1.02 o
 -31   1   8       16.60       15.03      1.64 o
 -29   1   8       65.09       73.46      1.96 o
 -27   1   8       95.51       91.10      2.69 o
 -25   1   8       40.09       33.31      2.71 o
 -23   1   8       13.16        7.67      3.31 o
 -21   1   8       48.64       45.71      9.46 o
 -19   1   8     1097.21     1092.81     56.81 o
 -17   1   8      337.23      376.16     13.08 o
 -15   1   8      343.36      377.03      8.32 o
 -13   1   8      582.02      650.50     14.61 o
 -11   1   8     4460.25     4634.05     35.83 o
  -9   1   8       16.14        7.74      2.49 o
  -7   1   8     1142.95     1153.92     14.24 o
  -5   1   8        1.14        9.72      2.27 o
  -3   1   8       18.27       19.28      4.06 o
  -1   1   8    20444.34    20617.53    195.48 o
   1   1   8     3768.47     4087.97     46.72 o
   3   1   8        1.70       -1.98      3.49 o
   5   1   8      474.63      467.73     11.37 o
   7   1   8      240.20      251.88      9.29 o
   9   1   8      163.01      164.18      4.88 o
  11   1   8        6.36        4.53      1.45 o
  13   1   8        3.25        1.61      1.63 o
  15   1   8       11.10        8.54      2.10 o
  17   1   8       52.23       48.68      2.50 o
  19   1   8       14.98       15.35      1.71 o
  21   1   8        0.00       -0.65      1.62 o
 -32   2   8       65.89       96.00      1.68 o
 -30   2   8        0.03        1.04      1.15 o
 -28   2   8       12.69       12.16      1.72 o
 -26   2   8        1.25        2.34      3.04 o
 -24   2   8      141.47      128.13      9.91 o
 -22   2   8        5.10        9.12      2.63 o
 -20   2   8       81.69       76.33      4.13 o
 -18   2   8      248.60      250.35     16.87 o
 -16   2   8       24.01       19.70      4.10 o
 -14   2   8      139.38      143.04      4.19 o
 -12   2   8     1180.44     1304.31     53.09 o
 -10   2   8        2.05        0.75      6.45 o
  -8   2   8     4517.57     4824.45     31.31 o
  -6   2   8     1013.33     1220.78     88.62 o
  -4   2   8      146.34      156.02      4.87 o
  -2   2   8     5662.91     5835.21     27.03 o
   0   2   8    11840.53    11944.78     33.79 o
   2   2   8     1930.48     1993.11     16.44 o
   4   2   8       49.97       47.80      3.32 o
   6   2   8       82.17       99.48      7.81 o
   8   2   8        6.50        8.88      1.98 o
  10   2   8      443.24      421.90      5.30 o
  12   2   8        3.57        4.16      1.62 o
  14   2   8        0.39        0.32      1.66 o
  16   2   8       14.68       12.26      1.98 o
  18   2   8        0.64        1.02      2.19 o
  20   2   8       32.77       32.73      2.34 o
 -31   3   8       44.87       55.64      1.52 o
 -29   3   8       27.08       44.94      4.09 o
 -27   3   8        1.43       -1.29      2.28 o
 -25   3   8       57.56       46.87     10.10 o
 -23   3   8       16.66       23.53      2.54 o
 -21   3   8     2145.01     1919.88     12.88 o
 -19   3   8     7542.88     7013.07     23.65 o
 -17   3   8     1952.19     1993.65     15.47 o
 -15   3   8      229.63      247.03      9.30 o
 -13   3   8       82.85       78.16     11.23 o
 -11   3   8      440.83      428.83     10.45 o
  -9   3   8        2.38        2.25      2.89 o
  -7   3   8      558.16      588.12     12.12 o
  -5   3   8      575.15      578.37     12.19 o
  -3   3   8       69.30       71.48      4.26 o
  -1   3   8       44.30       85.10     13.21 o
   1   3   8        7.22        2.79      5.44 o
   3   3   8       98.94      109.94      4.64 o
   5   3   8        1.66        0.20      1.90 o
   7   3   8        4.40        5.99      1.93 o
   9   3   8       94.33       94.97      3.07 o
  11   3   8      117.19      105.91      6.96 o
  13   3   8      515.36      519.60      9.40 o
  15   3   8       16.80       17.17      2.95 o
  17   3   8        3.30        1.83      2.17 o
  19   3   8        1.88        1.12      1.73 o
 -28   4   8       54.97       71.79      3.54 o
 -26   4   8       36.31       34.95      2.51 o
 -24   4   8        1.06        1.95      2.22 o
 -22   4   8      290.09      272.60     16.03 o
 -20   4   8      143.87      159.22      4.17 o
 -18   4   8       34.90       32.24      3.94 o
 -16   4   8       89.34       77.11      5.60 o
 -14   4   8        2.09        3.53      2.35 o
 -12   4   8      393.99      370.13      8.15 o
 -10   4   8      913.50      973.68     10.51 o
  -8   4   8     1028.06     1027.73     41.85 o
  -6   4   8      220.15      193.21     13.84 o
  -4   4   8        3.59        4.85      3.73 o
  -2   4   8      268.00      267.33      5.18 o
   0   4   8     1522.57     1414.86     11.42 o
   2   4   8     1555.59     1458.65     10.38 o
   4   4   8      336.85      312.65      7.60 o
   6   4   8       48.36       36.86      2.42 o
   8   4   8       87.70       77.96      2.95 o
  10   4   8       17.33       14.14      2.03 o
  12   4   8      221.68      202.88      5.34 o
  14   4   8       84.96       84.23      2.94 o
  16   4   8        0.09       -0.42      1.83 o
  18   4   8       31.80       30.17      1.88 o
 -27   5   8       13.43       11.51      1.76 o
 -25   5   8       33.73       37.56      3.24 o
 -23   5   8       26.71       24.77      3.52 o
 -21   5   8        0.15        0.22      2.06 o
 -19   5   8        2.55        2.60      2.24 o
 -17   5   8       26.65       26.07      2.71 o
 -15   5   8      501.06      452.46      6.81 o
 -13   5   8      309.85      262.45      5.42 o
 -11   5   8      161.98      136.36      3.58 o
  -9   5   8     1099.88     1001.56     10.78 o
  -7   5   8       18.20        9.25      2.88 o
  -5   5   8      428.94      384.94      9.63 o
  -3   5   8      305.38      293.17      8.54 o
  -1   5   8       76.74       63.95      2.94 o
   1   5   8      212.39      205.71      4.27 o
   3   5   8      661.21      658.14      8.21 o
   5   5   8       84.54       80.60      3.50 o
   7   5   8       87.24       82.30      4.25 o
   9   5   8       54.84       54.08      2.37 o
  11   5   8        0.06       -0.64      1.77 o
  13   5   8        2.22        2.23      1.58 o
  15   5   8        1.55       -0.13      1.48 o
 -22   6   8       18.56       24.37      1.36 o
 -20   6   8        9.94       10.76      2.02 o
 -18   6   8        4.01        5.01      2.40 o
 -16   6   8       11.61       15.08      1.83 o
 -14   6   8       75.46       81.58      3.27 o
 -12   6   8       15.30       10.64      2.33 o
 -10   6   8        7.86       10.40      1.82 o
  -8   6   8       87.70       82.96      4.69 o
  -6   6   8        2.54        1.35      3.07 o
  -4   6   8       12.27        7.19      2.20 o
  -2   6   8       43.89       42.49      2.78 o
   0   6   8       10.03        7.84      2.23 o
   2   6   8       27.15       23.11      1.98 o
   4   6   8        7.57        6.25      2.23 o
   6   6   8       22.49       22.15      2.49 o
   8   6   8        0.31        2.67      1.82 o
  10   6   8        8.31       11.73      1.90 o
  12   6   8       40.03       48.91      2.57 o
 -17   7   8        0.92       -0.34      1.76 o
 -15   7   8       10.82        9.78      1.26 o
 -13   7   8       20.70       25.44      2.02 o
 -11   7   8        4.60        3.43      1.80 o
  -9   7   8        1.02        0.65      1.84 o
  -7   7   8        1.75        5.70      1.97 o
  -5   7   8       66.36       78.53      2.36 o
  -3   7   8      174.14      188.24      2.64 o
  -1   7   8      161.23      169.00      3.34 o
   1   7   8       74.28       72.19      1.70 o
   3   7   8       47.30       54.56      2.10 o
   5   7   8       27.77       36.39      1.73 o
   7   7   8        0.02        0.48      1.44 o
 -33   1   9        4.93        9.59      1.10 o
 -31   1   9        0.79       -0.46      1.39 o
 -29   1   9       12.13        9.84      2.01 o
 -27   1   9       59.19       56.46      4.09 o
 -25   1   9      351.74      334.28      5.82 o
 -23   1   9        8.92       11.31      3.23 o
 -21   1   9      727.85      658.77     15.63 o
 -19   1   9        4.56       14.50      8.28 o
 -17   1   9      108.43      112.97      6.08 o
 -15   1   9      650.82      705.39     15.79 o
 -13   1   9     2482.74     2704.68     46.79 o
 -11   1   9        7.95       15.96      4.47 o
  -9   1   9        3.29       -1.40      3.35 o
  -7   1   9       20.95       48.22     19.63 o
  -5   1   9       10.85       11.31      3.23 o
  -3   1   9        0.23        0.01      3.43 o
  -1   1   9     1177.60     1227.22     15.44 o
   1   1   9     1474.47     1520.43     14.17 o
   3   1   9       79.52       79.04     10.05 o
   5   1   9        5.05        9.69     10.59 o
   7   1   9       48.55       45.44      2.45 o
   9   1   9      152.70      153.11      3.53 o
  11   1   9       90.90       89.33      6.06 o
  13   1   9       20.48       20.88      2.37 o
  15   1   9        0.21       -1.00      1.90 o
  17   1   9      169.02      170.20      3.39 o
  19   1   9      161.07      154.46      3.75 o
 -32   2   9       62.10       68.78      1.74 o
 -30   2   9       89.88      120.37      3.61 o
 -28   2   9        8.26        5.27      1.79 o
 -26   2   9        0.19       -1.53      1.93 o
 -24   2   9       55.62       59.73      2.04 o
 -22   2   9      157.28      154.06      6.45 o
 -20   2   9      819.49      722.08     26.97 o
 -18   2   9      508.82      491.00     17.81 o
 -16   2   9       79.56       75.83      3.69 o
 -14   2   9      264.79      307.13      8.50 o
 -12   2   9      480.25      494.30      8.98 o
 -10   2   9       28.24       32.95      3.45 o
  -8   2   9      499.71      473.91      8.78 o
  -6   2   9       52.27       47.04      4.88 o
  -4   2   9      812.08      887.04     15.12 o
  -2   2   9     1146.22     1172.04     13.26 o
   0   2   9     6892.60     7273.00     87.62 o
   2   2   9       78.46       89.48      4.58 o
   4   2   9      554.38      629.40     14.46 o
   6   2   9       74.67       72.46      3.43 o
   8   2   9       66.72       64.46      2.74 o
  10   2   9      213.84      200.98      3.36 o
  12   2   9        0.00       -1.03      1.95 o
  14   2   9       23.96       26.55      2.53 o
  16   2   9       40.25       36.05      2.92 o
  18   2   9        1.88        2.35      1.93 o
 -31   3   9        0.05       -0.46      1.30 o
 -29   3   9       38.88       55.84      4.13 o
 -27   3   9        1.14       -2.23      2.23 o
 -25   3   9       52.73       41.06      5.63 o
 -23   3   9      274.92      251.96      5.37 o
 -21   3   9      519.81      455.13      6.87 o
 -19   3   9     1300.72     1155.18     16.81 o
 -17   3   9     1119.91     1095.55     19.43 o
 -15   3   9        3.31        3.06      2.29 o
 -13   3   9      216.78      199.49      7.62 o
 -11   3   9       10.39       16.82      4.09 o
  -9   3   9      470.52      410.47     10.82 o
  -7   3   9        1.78       -1.65      3.15 o
  -5   3   9      166.24      145.37      6.99 o
  -3   3   9      282.50      282.99     22.45 o
  -1   3   9        0.16       -0.63      9.86 o
   1   3   9       15.26       13.53      3.49 o
   3   3   9        3.45        3.91      2.90 o
   5   3   9      261.38      232.42     13.52 o
   7   3   9        2.89        3.88      2.35 o
   9   3   9      385.73      370.64      6.30 o
  11   3   9        4.08        4.27      1.83 o
  13   3   9      271.13      259.08      4.74 o
  15   3   9       13.32       16.39      2.47 o
  17   3   9       18.71       15.67      2.03 o
 -28   4   9       39.76       50.85      3.07 o
 -26   4   9       37.11       43.21      2.54 o
 -24   4   9        0.41       -0.78      2.19 o
 -22   4   9        0.22        2.96      3.36 o
 -20   4   9       78.63       74.78      3.33 o
 -18   4   9      188.72      168.25      3.91 o
 -16   4   9      135.06      127.11      4.30 o
 -14   4   9      679.06      688.59      9.06 o
 -12   4   9      151.41      152.53      4.90 o
 -10   4   9      285.68      292.51      4.81 o
  -8   4   9      700.62      650.36     12.26 o
  -6   4   9      192.46      177.67      4.81 o
  -4   4   9       32.27       28.43      3.03 o
  -2   4   9      162.45      155.03      4.51 o
   0   4   9     1131.65     1069.95      8.59 o
   2   4   9      612.23      618.38      9.57 o
   4   4   9        1.04        1.94      2.15 o
   6   4   9       13.15       11.10      1.99 o
   8   4   9        2.30       -0.11      1.88 o
  10   4   9       14.08       12.68      2.24 o
  12   4   9        6.65        6.49      1.47 o
  14   4   9        5.49        6.90      2.12 o
  16   4   9        3.02        4.17      1.57 o
 -27   5   9       12.32       14.30      1.80 o
 -25   5   9        3.59        3.23      2.59 o
 -23   5   9        0.69        3.38      2.67 o
 -21   5   9       25.62       26.46      2.35 o
 -19   5   9       12.74        9.73      2.29 o
 -17   5   9      131.03      122.35      9.61 o
 -15   5   9       21.32       23.21      3.12 o
 -13   5   9        0.18       -2.63      2.86 o
 -11   5   9       17.17        6.69      2.53 o
  -9   5   9      464.39      426.93     10.73 o
  -7   5   9        3.24        6.90      2.62 o
  -5   5   9      108.05       94.87      4.12 o
  -3   5   9      205.32      202.75      6.02 o
  -1   5   9      121.21      108.05      3.22 o
   1   5   9      418.43      405.10      5.52 o
   3   5   9      221.26      238.40      5.14 o
   5   5   9      309.08      317.04      5.95 o
   7   5   9      155.17      167.23      5.74 o
   9   5   9        0.91        0.58      1.32 o
  11   5   9        7.52        7.66      1.22 o
  13   5   9        0.91       -0.55      1.44 o
 -22   6   9        0.94        1.31      1.24 o
 -20   6   9        8.13       13.20      1.79 o
 -18   6   9       26.33       24.42      2.55 o
 -16   6   9       10.75        9.31      2.09 o
 -14   6   9      181.21      189.32      6.09 o
 -12   6   9       44.51       46.17      2.19 o
 -10   6   9      101.11       88.30      3.22 o
  -8   6   9       90.79       82.73      4.38 o
  -6   6   9       78.27       72.48      4.67 o
  -4   6   9        0.12        0.77      2.07 o
  -2   6   9      124.29      124.36      3.61 o
   0   6   9       23.74       26.50      2.47 o
   2   6   9      108.65      106.18      3.93 o
   4   6   9      143.26      144.87      6.16 o
   6   6   9       69.31       86.92      3.17 o
   8   6   9        0.96        0.75      1.37 o
  10   6   9       27.19       35.88      2.46 o
 -17   7   9        2.88        7.38      1.63 o
 -15   7   9       24.96       21.43      3.98 o
 -13   7   9      201.25      213.20      3.48 o
 -11   7   9       39.42       42.03      2.25 o
  -9   7   9       42.74       56.43      2.45 o
  -7   7   9       14.32       10.51      2.49 o
  -5   7   9        7.10        3.46      1.46 o
  -3   7   9       52.56       61.66      2.04 o
  -1   7   9        6.90        6.96      1.29 o
   1   7   9        0.18        1.01      1.14 o
   3   7   9        4.81        6.04      1.23 o
 -32   0  10        4.97        5.14      1.57 o
 -30   0  10       20.86       20.63      2.85 o
 -28   0  10       24.99       20.43      3.19 o
 -26   0  10      755.94      668.48     36.55 o
 -24   0  10     2654.36     2438.03     50.09 o
 -22   0  10      359.32      364.89     20.53 o
 -20   0  10     1122.54     1008.72     18.06 o
 -18   0  10      122.21      110.00     15.93 o
 -16   0  10      354.92      333.01     10.18 o
 -14   0  10     1143.35     1252.91     53.19 o
 -12   0  10      249.88      278.90     16.72 o
 -10   0  10      143.29      139.69      8.94 o
  -8   0  10      705.15      646.48     16.67 o
  -6   0  10      319.63      297.06     11.85 o
  -4   0  10      132.00      122.06      8.29 o
  -2   0  10        1.07       -3.56      4.58 o
   0   0  10      200.34      209.42      7.62 o
   2   0  10       12.14       18.00      6.49 o
   4   0  10      466.25      498.82     15.83 o
   6   0  10     1701.95     1586.51     15.99 o
   8   0  10      182.42      189.28      6.38 o
  10   0  10        0.28        1.57      2.88 o
  12   0  10       42.97       40.07      3.87 o
  14   0  10       18.96       20.53      3.21 o
  16   0  10       38.92       40.26      3.00 o
  18   0  10       53.65       48.42      2.05 o
 -33   1  10        2.20        2.39      0.96 o
 -31   1  10       35.98       39.47      1.99 o
 -29   1  10       40.71       43.77      2.74 o
 -27   1  10        8.91        8.98      2.10 o
 -25   1  10       13.83       16.46      1.92 o
 -23   1  10      106.57       96.99      6.44 o
 -21   1  10       44.33       49.00      3.74 o
 -19   1  10        2.63        2.62      2.29 o
 -17   1  10        9.27       10.34      2.83 o
 -15   1  10      143.03      179.28      8.11 o
 -13   1  10      575.81      653.87     11.79 o
 -11   1  10     2719.12     2692.41     34.38 o
  -9   1  10      181.65      192.19     10.63 o
  -7   1  10      336.89      365.34     13.30 o
  -5   1  10     1129.19     1086.87     21.75 o
  -3   1  10      858.77      999.98     83.04 o
  -1   1  10       69.77       90.17     16.06 o
   1   1  10     1068.87     1183.63     16.47 o
   3   1  10       49.41       62.92      4.00 o
   5   1  10       62.18       61.33      2.94 o
   7   1  10      558.69      541.99      8.56 o
   9   1  10      255.24      236.04      4.80 o
  11   1  10       17.13       16.99      2.27 o
  13   1  10        1.81        3.06      1.91 o
  15   1  10       19.25       17.06      2.03 o
  17   1  10       50.86       48.69      1.95 o
 -32   2  10       90.92      123.21     10.08 o
 -30   2  10        0.29       -0.14      1.29 o
 -28   2  10        4.34        5.22      1.74 o
 -26   2  10       82.32       77.67      2.36 o
 -24   2  10      163.32      135.52      3.31 o
 -22   2  10       14.78       15.20      2.62 o
 -20   2  10       14.13       12.66      3.71 o
 -18   2  10       24.41       28.92      3.33 o
 -16   2  10      950.75     1011.81     22.06 o
 -14   2  10      204.71      244.39      6.78 o
 -12   2  10       24.87       18.78      5.06 o
 -10   2  10      360.20      372.55      8.22 o
  -8   2  10        0.00       -0.26      2.91 o
  -6   2  10      692.70      712.48     11.00 o
  -4   2  10     1223.58     1288.41     14.61 o
  -2   2  10      170.99      185.13      6.31 o
   0   2  10        1.38        5.62      3.62 o
   2   2  10      334.36      327.63      5.96 o
   4   2  10        7.40        3.27      1.98 o
   6   2  10       29.30       29.07      2.20 o
   8   2  10       15.07       15.87      2.05 o
  10   2  10       22.56       18.26      2.45 o
  12   2  10        0.03        0.47      1.90 o
  14   2  10       41.61       38.93      3.08 o
  16   2  10        3.24        4.02      2.05 o
  18   2  10        0.01       -0.69      1.21 o
 -31   3  10        2.50        6.80      2.59 o
 -29   3  10       16.16       28.54      3.64 o
 -27   3  10        0.56        3.49      2.75 o
 -25   3  10       97.10      102.37      4.54 o
 -23   3  10        1.42        3.62      2.46 o
 -21   3  10      276.65      293.11      5.64 o
 -19   3  10      317.57      289.99      6.96 o
 -17   3  10      179.01      180.71      3.90 o
 -15   3  10      255.65      254.33      5.73 o
 -13   3  10      381.54      407.14     14.02 o
 -11   3  10      159.26      134.84      7.05 o
  -9   3  10       14.27       11.06      4.17 o
  -7   3  10       14.60       15.87      4.27 o
  -5   3  10      269.83      234.67      9.57 o
  -3   3  10        3.07        0.85      3.53 o
  -1   3  10        0.37       -0.24      4.09 o
   1   3  10        0.01       10.76      9.27 o
   3   3  10      101.02       96.98      5.16 o
   5   3  10       23.38       23.18      3.78 o
   7   3  10       58.55       64.69      4.38 o
   9   3  10        0.83        2.50      2.15 o
  11   3  10      325.51      318.53      5.15 o
  13   3  10      177.96      163.36      4.73 o
  15   3  10       63.17       57.97      2.74 o
  17   3  10       21.09       20.46      1.56 o
 -28   4  10       33.36       35.21      1.83 o
 -26   4  10        1.67        3.40      1.95 o
 -24   4  10       34.70       43.12      3.24 o
 -22   4  10      130.03      123.88      5.69 o
 -20   4  10        7.98        7.01      3.77 o
 -18   4  10      340.32      353.19     26.97 o
 -16   4  10      191.81      188.13      3.98 o
 -14   4  10      116.27      104.26      4.25 o
 -12   4  10       20.91       30.80      3.10 o
 -10   4  10      280.13      305.07      7.16 o
  -8   4  10        1.17        3.20      2.14 o
  -6   4  10      215.03      214.50      5.44 o
  -4   4  10       77.83       81.37      4.03 o
  -2   4  10      133.18      133.80      5.39 o
   0   4  10      767.59      714.30      9.31 o
   2   4  10       14.19       13.16      2.24 o
   4   4  10      221.18      202.94      6.11 o
   6   4  10       40.56       45.10      2.21 o
   8   4  10       66.29       66.50      2.35 o
  10   4  10       11.66        8.94      1.48 o
  12   4  10       26.19       23.00      1.48 o
  14   4  10        4.84        3.91      1.64 o
 -27   5  10        6.87        6.49      1.43 o
 -25   5  10        0.40        2.09      2.31 o
 -23   5  10        0.01        1.62      2.68 o
 -21   5  10       11.60       14.32      3.04 o
 -19   5  10        0.59       -0.03      2.16 o
 -17   5  10        0.68        3.43      2.19 o
 -15   5  10       30.77       25.68      2.48 o
 -13   5  10       45.73       26.39      4.35 o
 -11   5  10      173.48      149.33     12.40 o
  -9   5  10      527.33      500.21      7.73 o
  -7   5  10      410.35      393.91      7.06 o
  -5   5  10       67.91       63.26      3.61 o
  -3   5  10        8.30        9.58      2.69 o
  -1   5  10      117.22      115.97      4.31 o
   1   5  10       14.55       16.70      2.30 o
   3   5  10       91.90       86.96      7.03 o
   5   5  10        9.29        6.32      2.20 o
   7   5  10        3.98        2.60      1.33 o
   9   5  10       32.58       31.14      1.46 o
  11   5  10        6.67        9.16      1.41 o
 -22   6  10        1.30        0.80      1.95 o
 -20   6  10       10.36       14.46      1.73 o
 -18   6  10       15.55       14.55      2.02 o
 -16   6  10       15.99       16.65      2.60 o
 -14   6  10        3.24        5.06      2.02 o
 -12   6  10       46.91       40.30      2.03 o
 -10   6  10       41.23       35.66      5.82 o
  -8   6  10        2.32        0.66      2.43 o
  -6   6  10       11.67       14.75      3.26 o
  -4   6  10       13.73       12.26      3.35 o
  -2   6  10        1.56        1.90      1.83 o
   0   6  10        1.74        0.89      1.43 o
   2   6  10        1.00        1.04      1.73 o
   4   6  10       47.74       49.70      2.25 o
   6   6  10       76.76       92.30      2.35 o
   8   6  10       32.58       36.58      2.14 o
 -15   7  10       41.20       43.09      3.40 o
 -13   7  10        8.32       10.93      1.54 o
 -11   7  10        2.24        2.91      1.61 o
  -9   7  10       49.99       63.52      2.32 o
  -7   7  10       28.56       30.99      2.03 o
  -5   7  10        1.70        1.39      1.31 o
  -3   7  10       14.31       21.22      1.39 o
  -1   7  10       19.19       20.66      1.82 o
   1   7  10       18.52       19.95      1.98 o
 -33   1  11       21.99       25.15      1.34 o
 -31   1  11        3.88        2.68      1.18 o
 -29   1  11        0.04        1.38      1.75 o
 -27   1  11        1.94       -0.52      1.95 o
 -25   1  11      263.41      252.15      8.85 o
 -23   1  11      743.63      804.82     14.27 o
 -21   1  11       38.91       33.20      2.64 o
 -19   1  11      166.90      145.00      3.84 o
 -17   1  11       40.56       35.01      2.78 o
 -15   1  11      221.99      289.01     10.20 o
 -13   1  11     1230.28     1236.43     24.62 o
 -11   1  11       89.28      145.59     10.11 o
  -9   1  11     1013.81     1021.87     22.61 o
  -7   1  11      263.35      287.94     12.99 o
  -5   1  11      223.10      269.16     11.88 o
  -3   1  11       37.34       45.79      7.44 o
  -1   1  11      173.42      196.56     10.29 o
   1   1  11       66.60       60.71      3.76 o
   3   1  11        0.18        2.18      3.07 o
   5   1  11       86.55       78.01      3.85 o
   7   1  11        3.59        4.06      2.13 o
   9   1  11       61.45       53.64      2.87 o
  11   1  11        2.79        2.82      1.93 o
  13   1  11       37.95       37.77      1.96 o
  15   1  11        0.14        0.05      1.49 o
  17   1  11        0.63        0.90      1.26 o
 -32   2  11        0.20       -2.59      2.59 o
 -30   2  11        1.44        2.79      1.34 o
 -28   2  11        1.42        2.27      1.64 o
 -26   2  11        6.67        6.84      1.60 o
 -24   2  11      147.70      121.79      5.13 o
 -22   2  11       57.44       58.17      8.16 o
 -20   2  11      256.74      237.62      7.73 o
 -18   2  11      289.23      306.43      4.55 o
 -16   2  11      371.37      355.83      5.24 o
 -14   2  11       46.17       50.47      3.38 o
 -12   2  11       12.26       13.80      3.51 o
 -10   2  11      156.00      173.90      6.41 o
  -8   2  11      349.95      361.86     10.15 o
  -6   2  11      783.11      844.12     22.18 o
  -4   2  11       32.67       35.88      3.94 o
  -2   2  11     1483.53     1500.87     15.01 o
   0   2  11      522.31      482.46     11.83 o
   2   2  11        0.57        2.01      1.87 o
   4   2  11      117.40      106.31      3.01 o
   6   2  11       26.94       28.04      2.12 o
   8   2  11       30.91       32.44      2.60 o
  10   2  11        0.90        1.99      1.91 o
  12   2  11      359.80      342.02      6.72 o
  14   2  11       28.53       28.34      2.67 o
  16   2  11        8.85        7.66      1.43 o
 -29   3  11        3.44        1.78      2.87 o
 -27   3  11        8.56        8.00      2.63 o
 -25   3  11        7.59       11.39      1.61 o
 -23   3  11        2.96        4.33      1.72 o
 -21   3  11       14.88       16.32      3.64 o
 -19   3  11       18.78       20.10      3.85 o
 -17   3  11        8.07       13.19      2.67 o
 -15   3  11       59.35       54.01      3.66 o
 -13   3  11       25.02       24.53      3.09 o
 -11   3  11      155.17      152.46     13.05 o
  -9   3  11        1.27        1.27      2.13 o
  -7   3  11      134.52      132.93      8.52 o
  -5   3  11       45.37       47.19      3.66 o
  -3   3  11      106.37      107.91      4.62 o
  -1   3  11     1308.20     1219.55     13.92 o
   1   3  11       99.50      106.13      4.15 o
   3   3  11      434.78      425.24      5.90 o
   5   3  11      120.16      118.49      5.48 o
   7   3  11        4.98        2.55      1.99 o
   9   3  11       16.83       15.56      2.80 o
  11   3  11        1.47        1.73      1.54 o
  13   3  11        3.03        5.95      1.75 o
  15   3  11        0.33        0.23      1.19 o
 -28   4  11       16.65       20.00      2.23 o
 -26   4  11       32.27       35.78      3.30 o
 -24   4  11       19.42       16.13      3.38 o
 -22   4  11      282.04      260.46      5.01 o
 -20   4  11      557.18      530.29      7.14 o
 -18   4  11       86.35       99.12      3.74 o
 -16   4  11      210.96      204.50      4.08 o
 -14   4  11      548.81      500.71     20.24 o
 -12   4  11      207.46      189.96      5.33 o
 -10   4  11      295.17      308.66      5.29 o
  -8   4  11       23.73       28.56      2.82 o
  -6   4  11      402.23      362.50      6.87 o
  -4   4  11       62.36       57.38      3.50 o
  -2   4  11       49.98       56.40      3.61 o
   0   4  11       44.72       47.43      3.07 o
   2   4  11      338.36      359.58      5.57 o
   4   4  11      312.86      327.33      5.85 o
   6   4  11       14.52       13.11      1.55 o
   8   4  11        0.05       -1.23      1.23 o
  10   4  11       34.93       37.50      1.67 o
  12   4  11      105.53      104.14      2.18 o
 -25   5  11       12.45       19.27      2.49 o
 -23   5  11       86.46      100.28      4.14 o
 -21   5  11       45.66       43.65      3.75 o
 -19   5  11       77.32       90.02     11.25 o
 -17   5  11        1.59        3.36      1.74 o
 -15   5  11        1.66        0.06      2.23 o
 -13   5  11      194.03      177.03      7.72 o
 -11   5  11        9.48        9.47      2.53 o
  -9   5  11      406.45      417.08      6.91 o
  -7   5  11       55.72       57.49      3.40 o
  -5   5  11       17.42       15.72      2.80 o
  -3   5  11      162.22      174.41      4.81 o
  -1   5  11       82.73       83.15      3.18 o
   1   5  11        4.70        1.33      2.12 o
   3   5  11        1.07        2.38      2.02 o
   5   5  11        0.26        2.25      1.83 o
   7   5  11        1.05        2.22      1.59 o
   9   5  11       26.85       27.55      1.78 o
 -22   6  11        4.79        3.10      1.64 o
 -20   6  11        0.48       -0.23      2.02 o
 -18   6  11        1.97        3.24      2.23 o
 -16   6  11        2.43        2.96      1.78 o
 -14   6  11       22.13       23.12      2.19 o
 -12   6  11       69.77       71.88      4.28 o
 -10   6  11        0.01        2.35      1.82 o
  -8   6  11       14.52        7.83      2.72 o
  -6   6  11       35.18       38.94      3.55 o
  -4   6  11       15.63       12.49      3.18 o
  -2   6  11        2.01        3.10      2.78 o
   0   6  11        7.17        5.53      1.64 o
   2   6  11        0.32       -0.48      1.61 o
   4   6  11        0.38       -0.92      1.26 o
 -13   7  11        0.23        0.77      1.12 o
 -11   7  11       15.83       17.39      1.50 o
  -9   7  11        1.37        2.95      1.38 o
  -7   7  11       45.25       60.35      2.03 o
  -5   7  11       63.78       83.06      3.49 o
  -3   7  11       16.90       25.11      1.96 o
 -32   0  12        7.60        6.48      1.37 o
 -30   0  12        6.41        7.16      2.51 o
 -28   0  12      256.49      245.69      6.62 o
 -26   0  12       13.22       12.80      6.74 o
 -24   0  12       61.89       53.90      4.02 o
 -22   0  12      415.89      412.83      7.84 o
 -20   0  12      790.83      810.12     58.69 o
 -18   0  12      357.31      340.51     16.44 o
 -16   0  12      245.92      264.69     25.79 o
 -14   0  12      162.21      142.59      4.66 o
 -12   0  12      757.05      733.68     19.51 o
 -10   0  12        3.11       -2.51      8.04 o
  -8   0  12      105.03      104.34      8.86 o
  -6   0  12      115.32       98.86      8.86 o
  -4   0  12        4.58        8.44      9.11 o
  -2   0  12      372.08      361.20     10.39 o
   0   0  12      318.06      337.31      9.72 o
   2   0  12        2.31       -2.48      3.29 o
   4   0  12      180.60      158.51      5.95 o
   6   0  12       47.75       43.38      3.70 o
   8   0  12      386.57      347.15      7.92 o
  10   0  12      253.94      251.71      6.47 o
  12   0  12       15.92       12.84      2.13 o
  14   0  12        9.61       12.96      3.04 o
 -33   1  12        3.11        7.22      1.91 o
 -31   1  12        3.09        0.48      1.16 o
 -29   1  12        0.01        0.38      1.64 o
 -27   1  12        2.55        2.69      1.50 o
 -25   1  12       93.14      101.79      6.70 o
 -23   1  12      100.70      105.54      3.47 o
 -21   1  12        6.35       13.06      6.59 o
 -19   1  12      348.54      313.51     11.40 o
 -17   1  12      169.77      167.91     11.10 o
 -15   1  12        1.11        4.81      2.15 o
 -13   1  12      100.90      119.21      3.79 o
  -9   1  12      243.83      269.56     12.74 o
  -7   1  12      582.48      621.64     18.30 o
  -5   1  12        0.73        1.55      4.35 o
  -3   1  12       13.80        6.77      3.10 o
  -1   1  12      686.26      734.62      8.74 o
   1   1  12      164.76      162.64      3.27 o
   3   1  12      176.04      166.13      4.30 o
   5   1  12        2.90        0.92      1.95 o
   7   1  12       14.28       15.90      2.17 o
   9   1  12      256.17      268.93      5.67 o
  11   1  12        0.09       -0.07      1.63 o
  13   1  12       93.36       89.00      2.49 o
  15   1  12        9.56        5.52      1.47 o
 -32   2  12        4.99       13.12      2.65 o
 -30   2  12       23.28       35.25      1.60 o
 -28   2  12        0.39        1.22      1.27 o
 -26   2  12       13.02       14.10      1.63 o
 -24   2  12        2.32       -0.98      2.20 o
 -22   2  12       25.33       25.45      2.63 o
 -20   2  12     1626.00     1577.47     25.62 o
 -18   2  12     2512.19     2416.01     28.32 o
 -16   2  12      538.06      534.85      6.67 o
 -14   2  12      106.19       98.11      2.88 o
 -12   2  12      254.55      240.11      4.54 o
 -10   2  12       43.33       43.78      2.79 o
  -8   2  12       54.01       48.33      3.00 o
  -6   2  12      164.13      173.93      5.36 o
  -4   2  12      405.84      394.69      7.49 o
  -2   2  12     1221.62     1112.44     24.25 o
   0   2  12     2793.09     2540.91     27.16 o
   2   2  12      327.89      327.08      6.60 o
   4   2  12       13.70       15.04      2.43 o
   6   2  12        4.48        5.92      2.13 o
   8   2  12       60.42       59.46      2.82 o
  10   2  12       25.19       29.95      3.04 o
  12   2  12       94.32      109.39      3.07 o
  14   2  12       12.40       13.45      2.12 o
 -29   3  12       73.58      111.79      4.23 o
 -27   3  12       10.06        7.60      2.53 o
 -25   3  12       11.57       18.38      1.70 o
 -23   3  12        0.10        0.32      1.61 o
 -21   3  12      127.07      113.87      9.06 o
 -19   3  12      880.76      833.04     36.50 o
 -17   3  12      456.32      445.69      6.24 o
 -15   3  12      436.92      435.24      7.33 o
 -13   3  12      174.37      171.51      3.94 o
 -11   3  12      228.23      210.53      6.19 o
  -9   3  12      345.59      342.73      8.35 o
  -7   3  12        0.00        1.23      5.89 o
  -5   3  12       21.20       16.72      3.11 o
  -3   3  12      168.16      161.79      5.24 o
  -1   3  12     2852.26     2643.49     17.82 o
   1   3  12     1819.04     1911.18     71.73 o
   3   3  12      131.64      134.97      3.27 o
   5   3  12        0.08       -1.78      1.78 o
   7   3  12        5.10        2.36      3.07 o
   9   3  12       16.46       17.34      1.70 o
  11   3  12       93.33       94.84      2.78 o
  13   3  12      160.42      156.14      2.58 o
 -26   4  12        5.22        4.27      2.50 o
 -24   4  12       16.47       12.95      3.14 o
 -22   4  12      269.27      283.56      5.11 o
 -20   4  12      441.24      470.93      6.61 o
 -18   4  12      192.80      208.56      7.55 o
 -16   4  12      131.67      138.85      7.04 o
 -14   4  12      265.05      255.62      8.97 o
 -12   4  12       28.95       27.45      5.14 o
 -10   4  12     1108.11     1161.15     11.21 o
  -8   4  12      428.61      401.65      6.93 o
  -6   4  12      134.91      118.16      4.43 o
  -4   4  12       46.42       40.14      3.92 o
  -2   4  12       41.91       37.77      4.12 o
   0   4  12      118.97      121.82      4.77 o
   2   4  12      477.09      529.23     11.67 o
   4   4  12      306.89      329.64      4.39 o
   6   4  12       21.09       23.61      2.61 o
   8   4  12        0.33       -0.31      1.42 o
  10   4  12        1.37        2.18      1.40 o
 -25   5  12       16.14       18.59      2.29 o
 -23   5  12        9.85       11.30      2.58 o
 -21   5  12       53.81       66.10      3.75 o
 -19   5  12       37.23       36.84      3.58 o
 -17   5  12        7.76        5.91      1.66 o
 -15   5  12        3.88        3.74      2.00 o
 -11   5  12       14.40       10.57      2.84 o
  -9   5  12       26.07       25.79      2.70 o
  -7   5  12       19.01       17.27      3.24 o
  -5   5  12       13.31       12.26      3.21 o
  -3   5  12       49.64       51.68      4.17 o
  -1   5  12       13.70       10.52      3.40 o
   1   5  12        6.39        6.58      1.89 o
   3   5  12        0.03       -0.20      1.60 o
   5   5  12        6.44        7.61      2.34 o
   7   5  12       41.09       36.91      2.12 o
 -20   6  12       21.76       30.02      2.27 o
 -18   6  12       16.69       16.95      2.55 o
 -16   6  12       16.45       16.84      1.93 o
 -14   6  12       97.10      108.78      2.77 o
 -12   6  12        9.23       11.74      2.07 o
 -10   6  12        6.31        9.38      1.73 o
  -8   6  12        0.97       -1.25      2.35 o
  -6   6  12        7.42        9.25      2.55 o
  -4   6  12       37.15       43.61      3.26 o
  -2   6  12       10.65       12.39      1.62 o
   0   6  12        2.11       -1.16      2.08 o
   2   6  12       16.78       18.08      2.01 o
 -31   1  13       24.25       25.07      1.61 o
 -29   1  13        0.63        0.42      1.62 o
 -27   1  13        0.34       -0.03      1.49 o
 -25   1  13       91.55       98.21      4.88 o
 -23   1  13      141.16      144.29      3.91 o
 -21   1  13      559.77      521.82      6.93 o
 -19   1  13       45.25       34.98      2.50 o
 -17   1  13       21.90       15.93      2.24 o
 -15   1  13      128.00      124.64      3.41 o
 -13   1  13       22.78       20.97      2.16 o
 -11   1  13       80.08       67.87      2.52 o
  -9   1  13      278.85      261.19      4.74 o
  -7   1  13       92.32       97.57      4.82 o
  -5   1  13      108.49      109.02      3.55 o
  -3   1  13      130.15      127.92      3.80 o
  -1   1  13        0.00       -1.95      2.22 o
   1   1  13        4.33        0.80      1.82 o
   3   1  13       47.28       46.45      2.35 o
   5   1  13       84.61       83.34      3.00 o
   7   1  13      148.10      151.50      4.51 o
   9   1  13       12.31       11.76      1.55 o
  11   1  13        0.03        0.92      1.76 o
  13   1  13       12.87       12.26      1.65 o
 -30   2  13       37.91       51.25      1.61 o
 -28   2  13        5.38        7.07      1.28 o
 -26   2  13       12.78        8.67      1.52 o
 -24   2  13       22.66       21.75      1.92 o
 -22   2  13       45.85       37.76      4.55 o
 -20   2  13      624.21      598.57      7.89 o
 -18   2  13      790.38      740.01      8.49 o
 -16   2  13       40.30       39.25      2.72 o
 -14   2  13      267.43      245.62      3.96 o
 -12   2  13      236.51      251.29      4.05 o
 -10   2  13       81.67       79.48      4.34 o
  -8   2  13       14.99       10.42      3.02 o
  -6   2  13       21.64       19.77      3.34 o
  -4   2  13       23.09       19.17      3.30 o
  -2   2  13      497.98      454.59     15.30 o
   0   2  13     1448.39     1404.84     47.20 o
   2   2  13       11.34       10.99      2.42 o
   4   2  13       45.11       37.86      2.97 o
   6   2  13       33.17       38.68      2.84 o
   8   2  13        4.49        3.35      2.04 o
  10   2  13      110.32      113.07      3.02 o
  12   2  13       11.58       12.00      1.46 o
 -29   3  13      119.76      146.57      4.09 o
 -27   3  13        1.69       -2.40      2.40 o
 -25   3  13       37.27       38.83      1.85 o
 -23   3  13      124.92      131.29      5.06 o
 -21   3  13      170.98      165.48      8.99 o
 -19   3  13      141.55      143.65      6.14 o
 -17   3  13       98.62       90.11      3.18 o
 -15   3  13       20.32       17.46      2.33 o
 -13   3  13       63.12       61.02      4.55 o
 -11   3  13       67.79       62.79      2.93 o
  -9   3  13      260.45      229.96      5.68 o
  -7   3  13        9.07       11.70      2.97 o
  -5   3  13       60.18       54.61      3.64 o
  -3   3  13        2.31       -0.05      4.23 o
  -1   3  13       96.48       84.04      5.03 o
   1   3  13       92.29      109.53      4.05 o
   3   3  13      142.52      145.59      7.34 o
   5   3  13        6.49        5.78      4.06 o
   7   3  13        1.50        2.59      1.46 o
   9   3  13       32.38       33.45      1.46 o
  11   3  13        1.14        0.83      2.04 o
 -26   4  13       23.65       22.86      2.73 o
 -24   4  13        5.49        3.53      2.81 o
 -22   4  13      262.57      285.56      4.80 o
 -20   4  13      239.48      266.62      3.88 o
 -18   4  13       19.35       15.36      2.41 o
 -16   4  13       42.58       40.92      2.54 o
 -14   4  13       39.84       34.65      3.08 o
 -12   4  13        5.96        9.51      4.97 o
 -10   4  13       92.22       99.34      3.85 o
  -8   4  13      283.97      278.76     14.95 o
  -6   4  13       37.75       37.66      3.05 o
  -4   4  13        4.33        6.59      2.58 o
  -2   4  13       52.29       44.40      5.56 o
   0   4  13      359.98      355.97     13.05 o
   2   4  13       87.46       98.16      3.40 o
   4   4  13       61.26       66.95      2.74 o
   6   4  13       35.32       40.23      2.17 o
   8   4  13       10.11        7.11      1.56 o
 -23   5  13       22.87       26.03      2.56 o
 -21   5  13        2.55        3.92      2.40 o
 -19   5  13        0.39        0.54      1.64 o
 -17   5  13        3.12        2.59      1.86 o
 -15   5  13       22.65       28.24      1.95 o
 -11   5  13       60.64       58.93      3.56 o
  -9   5  13      172.06      190.54      5.63 o
  -7   5  13        0.07        2.95      2.73 o
  -5   5  13        9.71        7.07      2.93 o
  -3   5  13        4.34        4.53      2.96 o
  -1   5  13       74.96       80.97      4.15 o
   1   5  13        0.00        0.42      2.42 o
   3   5  13        3.19        2.86      2.17 o
   5   5  13       10.25       11.40      1.66 o
 -16   6  13        1.45        2.19      1.68 o
 -14   6  13        1.18        1.04      1.12 o
 -12   6  13       25.79       26.68      1.85 o
 -10   6  13        1.41       -0.35      1.44 o
  -8   6  13        0.05        1.02      1.97 o
  -6   6  13       46.68       63.33      3.02 o
  -4   6  13        2.52        1.33      1.61 o
  -2   6  13       23.38       27.53      2.22 o
   0   6  13        0.80       -0.34      1.32 o
 -32   0  14       26.54       29.08      1.76 o
 -30   0  14        0.05       -2.00      2.00 o
 -28   0  14       16.34       20.96      1.97 o
 -26   0  14      273.87      279.12      6.48 o
 -24   0  14      439.08      446.03      8.62 o
 -22   0  14      126.29      121.73      5.40 o
 -20   0  14      233.55      214.27      6.81 o
 -18   0  14        7.85        3.00      3.47 o
 -16   0  14        4.02        5.06      3.28 o
 -14   0  14      522.23      490.05      7.19 o
 -12   0  14      249.05      228.64      6.90 o
 -10   0  14      659.61      595.30      7.83 o
  -8   0  14        5.19       37.89     20.40 o
  -6   0  14      280.59      251.24      8.48 o
  -4   0  14      429.71      409.14     10.72 o
  -2   0  14       26.31       24.08      3.59 o
   0   0  14      156.59      168.10      4.56 o
   2   0  14        0.71       -0.70      2.30 o
   4   0  14      147.49      138.81      4.19 o
   6   0  14      343.63      332.49      5.38 o
   8   0  14      163.95      162.98      3.61 o
  10   0  14        6.28        5.59      1.50 o
 -31   1  14        0.07        1.48      1.15 o
 -29   1  14        0.19        0.52      1.21 o
 -27   1  14       21.20       19.97      1.40 o
 -25   1  14      596.20      626.66     17.83 o
 -23   1  14      180.06      173.35      4.25 o
 -21   1  14       86.10       78.81      3.37 o
 -19   1  14       27.96       23.36      2.38 o
 -17   1  14       85.68       70.15      2.88 o
 -15   1  14        6.26        4.49      2.20 o
 -13   1  14      288.89      256.19      3.97 o
 -11   1  14      171.35      155.57      3.22 o
  -9   1  14       26.26       19.94      2.74 o
  -7   1  14      219.85      222.29      4.36 o
  -5   1  14      334.56      313.12      6.31 o
  -3   1  14      195.70      185.03      7.35 o
  -1   1  14        0.06       -0.14      1.98 o
   1   1  14       89.80       99.87      2.63 o
   3   1  14        0.95        1.59      1.58 o
   5   1  14       16.52       15.58      1.72 o
   7   1  14        0.80        0.37      1.69 o
   9   1  14        0.03       -0.35      1.70 o
  11   1  14       28.59       23.44      1.44 o
 -30   2  14        8.15       10.97      1.53 o
 -28   2  14        0.00       -0.55      1.06 o
 -26   2  14        2.34        2.55      1.33 o
 -24   2  14      146.08      159.58      6.02 o
 -22   2  14        0.55        0.69      2.32 o
 -20   2  14      354.25      343.04      5.88 o
 -18   2  14       67.86       71.40      3.09 o
 -16   2  14      379.97      351.64      6.25 o
 -14   2  14      282.03      260.70      4.08 o
 -12   2  14      222.42      216.35      4.11 o
 -10   2  14        0.83        1.51      1.66 o
  -8   2  14       58.07       46.81      2.88 o
  -6   2  14        2.99        0.65      2.18 o
  -4   2  14       51.45       44.85      2.87 o
  -2   2  14       33.92       35.11      3.54 o
   0   2  14        2.49        1.04      4.81 o
   2   2  14        4.59       10.10      4.90 o
   4   2  14       17.09       21.83      2.29 o
   6   2  14        2.56        6.20      1.94 o
   8   2  14       23.66       20.71      1.83 o
  10   2  14       24.09       20.78      2.63 o
 -27   3  14        0.93       -2.42      2.42 o
 -25   3  14       27.11       27.74      2.22 o
 -23   3  14       58.19       55.58      2.20 o
 -21   3  14        6.77        3.33      2.16 o
 -19   3  14       53.24       49.31      2.97 o
 -17   3  14       88.20       87.74      3.08 o
 -15   3  14      316.45      316.66      4.98 o
 -13   3  14      208.99      207.81      4.15 o
 -11   3  14      347.32      349.72      7.31 o
  -9   3  14        0.07        0.94      1.97 o
  -7   3  14       42.74       38.57      3.60 o
  -5   3  14       39.69       39.42      3.38 o
  -3   3  14       24.87       25.23      3.47 o
  -1   3  14      453.00      486.47     10.42 o
   1   3  14       73.06       78.84      5.69 o
   3   3  14      167.34      173.21      6.74 o
   5   3  14       27.05       30.74      3.85 o
   7   3  14        2.13        1.55      1.54 o
 -26   4  14        1.64        1.30      1.91 o
 -24   4  14        1.35        0.59      2.52 o
 -22   4  14       23.71       25.83      1.94 o
 -20   4  14        0.51        1.14      1.65 o
 -18   4  14       55.69       57.80      4.18 o
 -16   4  14       64.44       66.72      3.03 o
 -14   4  14       12.79       15.15      2.46 o
 -12   4  14        5.73        8.03      3.21 o
 -10   4  14       51.52       46.52      3.64 o
  -8   4  14       79.15       91.21      4.64 o
  -6   4  14        0.21        3.02      2.80 o
  -4   4  14       20.18       22.05      2.39 o
  -2   4  14       18.70       18.54      2.27 o
   0   4  14      157.76      185.56      5.43 o
   2   4  14        1.77        3.99      1.85 o
   4   4  14       23.39       19.67      1.99 o
   6   4  14        4.60        4.41      1.52 o
 -23   5  14        9.81       11.15      1.86 o
 -21   5  14        1.09        1.18      2.15 o
 -19   5  14        0.04        2.30      2.39 o
 -17   5  14        1.06        2.57      1.74 o
 -15   5  14        0.17       -0.14      1.66 o
 -13   5  14        1.96        2.33      1.47 o
 -11   5  14       30.90       27.93      3.41 o
  -9   5  14       87.37       85.29      3.70 o
  -7   5  14      222.16      240.27      5.61 o
  -5   5  14      121.96      142.61      4.70 o
  -1   5  14       16.05       13.81      1.60 o
   1   5  14        5.96        5.85      1.88 o
 -12   6  14       16.63       17.11      2.11 o
 -10   6  14       20.69       24.87      1.92 o
  -8   6  14      121.29      150.95      4.33 o
  -6   6  14       23.08       20.87      1.35 o
 -31   1  15        0.25       -1.90      1.90 o
 -29   1  15       15.49       14.93      1.15 o
 -27   1  15       13.16       14.22      1.27 o
 -25   1  15       78.90       81.47      2.92 o
 -23   1  15       41.28       41.93      2.78 o
 -21   1  15       10.22       12.83      2.48 o
 -19   1  15       31.96       30.62      2.57 o
 -17   1  15      183.65      172.51      4.54 o
 -15   1  15       58.20       51.57      2.35 o
 -13   1  15       52.15       45.49      2.07 o
 -11   1  15       11.67        6.65      1.85 o
  -9   1  15       75.51       60.18      2.99 o
  -7   1  15      176.07      173.43      3.95 o
  -5   1  15      205.22      197.82      4.39 o
  -3   1  15       46.40       41.39      3.02 o
  -1   1  15        7.57        6.18      3.00 o
   1   1  15       66.75       63.94      2.53 o
   3   1  15       15.07       12.40      1.77 o
   5   1  15       58.26       54.91      2.00 o
   7   1  15        5.01        4.96      1.52 o
 -28   2  15        0.03       -0.27      0.95 o
 -26   2  15        0.64        0.91      1.04 o
 -24   2  15       99.76       97.68      2.51 o
 -22   2  15       11.56       12.99      2.33 o
 -20   2  15      123.18      110.83      3.68 o
 -18   2  15       95.70       93.55      3.20 o
 -16   2  15      143.14      148.41      4.28 o
 -14   2  15      164.54      162.81      3.30 o
 -12   2  15       42.80       48.70      2.40 o
 -10   2  15      113.81      105.07      5.09 o
  -8   2  15       55.15       54.43      2.82 o
  -6   2  15       30.58       28.20      2.47 o
  -4   2  15       14.05        8.94      3.28 o
  -2   2  15      155.22      146.61      6.89 o
   0   2  15       10.48        7.34      4.14 o
   2   2  15       33.39       28.07      4.46 o
   4   2  15       40.95       39.08      4.32 o
   6   2  15        4.42        0.11      3.04 o
   8   2  15       37.35       33.81      2.45 o
 -25   3  15        0.16       -0.11      1.75 o
 -23   3  15       46.62       47.05      1.76 o
 -21   3  15       37.86       37.82      2.51 o
 -19   3  15        7.23        5.59      2.16 o
 -17   3  15       16.36       14.29      2.56 o
 -15   3  15       83.45       81.08      3.44 o
 -13   3  15      117.57      127.06      3.00 o
 -11   3  15       67.40       69.05      2.86 o
  -9   3  15       50.98       45.54      2.35 o
  -7   3  15       23.79       24.53      2.15 o
  -5   3  15       78.97       77.39      2.65 o
  -3   3  15       47.54       46.56      2.30 o
  -1   3  15      571.46      585.28      6.87 o
   1   3  15       20.52       21.42      2.36 o
   3   3  15      122.82      141.52      3.23 o
   5   3  15       57.40       59.12      2.07 o
 -24   4  15       12.23       14.11      2.28 o
 -22   4  15        0.46        2.15      1.41 o
 -20   4  15       31.58       28.07      1.77 o
 -18   4  15       42.90       40.26      2.40 o
 -16   4  15        0.08        0.26      1.98 o
 -14   4  15      160.44      151.52      9.22 o
 -12   4  15      195.62      179.70      6.05 o
 -10   4  15       34.62       37.32      2.49 o
  -8   4  15        5.62        7.08      2.01 o
  -6   4  15       10.54       11.34      2.07 o
  -4   4  15       44.71       57.25      2.13 o
  -2   4  15      189.02      188.26      3.43 o
   0   4  15       83.60       77.54      2.35 o
   2   4  15       37.95       43.17      2.59 o
 -21   5  15       59.80       52.46      2.20 o
 -19   5  15      159.76      198.45      4.18 o
 -17   5  15        3.57        6.04      1.51 o
 -15   5  15       33.15       39.63      4.56 o
 -13   5  15       15.66       20.47      1.66 o
 -11   5  15        3.98        2.86      1.64 o
  -9   5  15       23.54       23.74      1.67 o
  -7   5  15       10.46       11.11      1.63 o
  -5   5  15        0.10        0.44      1.41 o
  -3   5  15        4.64        8.01      1.84 o
 -30   0  16        0.50        1.04      1.35 o
 -28   0  16       10.79        8.48      1.40 o
 -26   0  16       28.41       27.67      2.95 o
 -24   0  16      118.99      118.85      4.81 o
 -22   0  16       98.23       96.60      4.87 o
 -20   0  16        5.01        2.56      3.30 o
 -18   0  16       89.24       80.25      5.15 o
 -16   0  16        0.14        0.06      3.40 o
 -14   0  16        6.78        9.64      2.65 o
 -12   0  16      343.32      341.16      5.99 o
 -10   0  16       93.83       74.98      3.55 o
  -8   0  16      559.30      538.69     11.04 o
  -6   0  16      100.55       96.79      6.10 o
  -4   0  16        1.55        3.83      4.01 o
  -2   0  16       97.58       99.65      5.67 o
   0   0  16        1.36        1.74      3.59 o
   2   0  16      107.16      109.03      4.77 o
   4   0  16        0.15       -0.36      2.59 o
 -29   1  16       19.56       18.00      1.20 o
 -27   1  16        4.07        4.95      1.06 o
 -25   1  16        0.72        1.31      1.78 o
 -23   1  16      132.89      138.13      3.64 o
 -21   1  16      245.66      268.08      5.02 o
 -19   1  16     1195.33     1204.51     10.05 o
 -17   1  16      473.80      479.83      6.69 o
 -15   1  16       70.71       63.70      3.13 o
 -13   1  16       14.71       11.37      1.89 o
 -11   1  16        1.02        1.52      1.64 o
  -9   1  16        4.16        4.18      1.91 o
  -7   1  16       33.66       36.38      2.17 o
  -5   1  16       26.48       25.59      3.16 o
  -3   1  16        7.46        5.15      2.61 o
  -1   1  16        3.81        3.86      4.80 o
   1   1  16       46.65       52.06      2.81 o
   3   1  16       22.51       16.52      3.45 o
   5   1  16       34.37       31.83      2.93 o
 -26   2  16        0.54        0.05      0.88 o
 -24   2  16       23.18       29.26      1.74 o
 -22   2  16       29.44       31.10      2.34 o
 -20   2  16      167.19      180.55      4.10 o
 -18   2  16      273.51      276.17      5.10 o
 -16   2  16      194.38      196.45      4.54 o
 -14   2  16        2.56        3.96      1.96 o
 -12   2  16      176.94      180.53      4.13 o
 -10   2  16        0.57        3.22      2.19 o
  -8   2  16        4.53        2.27      2.30 o
  -6   2  16       17.74       13.37      2.43 o
  -4   2  16        1.82        4.39      3.89 o
  -2   2  16       84.79       81.20      5.02 o
   0   2  16        0.18        2.25      3.50 o
   2   2  16       90.92      108.53      4.76 o
   4   2  16       12.18       11.11      1.59 o
 -25   3  16        0.05       -0.12      1.42 o
 -23   3  16        2.13        0.54      1.31 o
 -21   3  16        2.01       -0.07      1.78 o
 -19   3  16        0.78        1.47      1.94 o
 -17   3  16       36.18       41.98      2.67 o
 -15   3  16        4.74        7.11      2.27 o
 -13   3  16       56.62       60.49      4.20 o
 -11   3  16      103.94      106.99      3.48 o
  -9   3  16      314.35      353.08      5.31 o
  -7   3  16       37.73       36.92      2.51 o
  -5   3  16        0.12        0.72      1.59 o
  -3   3  16      130.42      129.74      3.38 o
  -1   3  16     1007.34     1010.16     12.87 o
   1   3  16      607.63      666.68     12.42 o
   3   3  16      187.00      204.11      3.64 o
 -22   4  16       69.23       75.27      3.04 o
 -20   4  16       79.52       82.47      2.32 o
 -18   4  16       34.64       37.69      2.14 o
 -16   4  16       34.28       32.67      3.14 o
 -14   4  16       82.75       80.64      4.07 o
 -12   4  16        0.40       -0.76      2.93 o
 -10   4  16      164.31      168.99      5.17 o
  -8   4  16       55.94       63.50      2.37 o
  -6   4  16       30.17       30.85      3.20 o
  -4   4  16       25.43       24.97      2.43 o
  -2   4  16       22.50       15.91      2.12 o
   0   4  16       89.09       83.02      2.44 o
 -15   5  16       19.71       19.94      1.87 o
 -13   5  16       18.52       17.88      2.18 o
 -11   5  16        3.22        4.15      1.97 o
  -9   5  16        9.78       11.28      1.84 o
 -27   1  17        0.40        0.31      0.90 o
 -25   1  17       26.86       29.11      1.96 o
 -23   1  17       11.57        9.69      2.05 o
 -21   1  17      251.26      260.44      4.72 o
 -19   1  17      381.48      406.28      5.72 o
 -17   1  17       53.07       54.98      4.60 o
 -15   1  17       52.98       53.11      2.95 o
 -13   1  17        0.00       -0.37      1.83 o
 -11   1  17       59.29       59.37      2.32 o
  -9   1  17        6.72        5.51      1.85 o
  -7   1  17       20.96       21.05      2.69 o
  -5   1  17        5.94        5.34      2.33 o
  -3   1  17        1.64        0.92      2.15 o
  -1   1  17       40.70       42.55      2.39 o
   1   1  17        2.62        2.32      2.65 o
   3   1  17       14.07       12.33      2.07 o
 -26   2  17       84.31       82.72      2.86 o
 -24   2  17        0.28        3.23      1.01 o
 -22   2  17      167.21      185.19      3.47 o
 -20   2  17      101.13      105.42      3.12 o
 -18   2  17      208.27      219.94      4.23 o
 -16   2  17       91.07      100.33      3.35 o
 -14   2  17      108.95      104.28      6.79 o
 -12   2  17        7.22        7.41      2.30 o
 -10   2  17       47.64       46.85      2.69 o
  -8   2  17       50.15       53.75      2.00 o
  -6   2  17        3.41        3.89      2.04 o
  -4   2  17        1.90       -0.72      3.13 o
  -2   2  17      153.58      151.18      5.12 o
   0   2  17      303.44      318.00      3.89 o
   2   2  17       39.55       38.74      1.49 o
 -23   3  17        5.86        4.15      1.41 o
 -21   3  17       10.64       11.62      1.39 o
 -19   3  17        5.72        4.78      1.74 o
 -17   3  17        5.13        4.02      1.79 o
 -15   3  17       25.26       18.61      2.02 o
 -13   3  17      127.54      129.26      4.80 o
 -11   3  17        0.22        0.44      2.61 o
  -9   3  17      256.50      261.18      8.51 o
  -7   3  17        0.74        0.97      1.35 o
  -5   3  17       50.38       47.08      2.15 o
  -3   3  17        2.56        2.52      1.85 o
  -1   3  17       32.13       26.92      1.46 o
 -20   4  17       65.12       68.47      2.55 o
 -18   4  17        2.86        2.73      1.33 o
 -16   4  17        4.34        4.11      1.51 o
 -14   4  17        1.11        2.07      2.20 o
 -12   4  17        0.55       -1.38      2.20 o
 -10   4  17       51.41       52.72      2.76 o
  -8   4  17       70.02       63.03      2.46 o
 -26   0  18        0.63       -0.41      1.08 o
 -24   0  18       28.89       33.36      2.78 o
 -22   0  18       65.67       66.70      3.69 o
 -20   0  18       78.56       82.21      4.17 o
 -18   0  18        0.00       -0.77      2.88 o
 -16   0  18       93.58       87.44      4.26 o
 -14   0  18       21.41       24.20      2.97 o
 -12   0  18      181.61      191.46      4.92 o
 -10   0  18       76.80       75.19      4.44 o
  -8   0  18       16.09       14.16      3.47 o
  -6   0  18      221.88      238.76      5.94 o
  -4   0  18      287.71      282.69      5.73 o
  -2   0  18       15.81       17.19      2.35 o
 -25   1  18      124.63      140.85      2.38 o
 -23   1  18        0.20        2.85      1.61 o
 -21   1  18        4.75        8.29      1.95 o
 -19   1  18       54.65       65.45      2.69 o
 -17   1  18       28.12       32.55      2.39 o
 -15   1  18        0.48       -0.43      1.89 o
 -13   1  18        8.48        9.80      1.79 o
 -11   1  18       24.67       22.41      2.14 o
  -9   1  18        7.76        6.85      3.23 o
  -7   1  18        5.47        7.73      3.23 o
  -5   1  18        6.14        6.92      2.91 o
  -3   1  18        4.21        1.92      2.75 o
  -1   1  18        6.88        2.32      1.17 o
 -24   2  18      181.14      187.35      9.47 o
 -22   2  18        5.10        6.30      1.21 o
 -20   2  18       35.14       38.71      2.04 o
 -18   2  18       25.90       28.52      2.07 o
 -16   2  18        3.47        0.89      1.70 o
 -14   2  18        1.23        1.70      2.50 o
 -12   2  18      108.40      115.27      3.96 o
 -10   2  18        8.56       12.33      1.80 o
  -8   2  18       16.96       16.92      3.12 o
  -6   2  18        1.38        1.29      1.43 o
  -4   2  18       12.17       10.13      1.32 o
  -2   2  18       73.32       79.44      2.88 o
 -21   3  18        4.60        3.04      1.46 o
 -19   3  18        0.03       -1.20      1.83 o
 -17   3  18       16.61       17.37      2.34 o
 -15   3  18      193.96      200.49      4.48 o
 -13   3  18      162.65      177.90      4.21 o
 -11   3  18        0.01       -1.51      1.92 o
 -23   1  19        9.69        9.17      1.33 o
 -21   1  19        0.15        0.75      1.37 o
 -19   1  19       17.88       15.65      1.68 o
 -17   1  19      100.12      100.60      2.98 o
 -15   1  19       34.88       31.94      6.38 o
 -13   1  19        0.01       -0.62      1.79 o
 -20   2  19       67.64       72.28      2.46 o
 -18   2  19        2.18        1.02      1.84 o
 -16   2  19        3.77        3.91      1.95 o
 -14   2  19      165.76      168.04      3.48 o
 
